# Supplementary material for: High-Throughput Quantitative RT-PCR in Single and Bulk C. elegans Samples Using Nanofluidic Technology
Source: J Vis Exp. Author manuscript; Available in PMC 2023 Aug 10. (PMC7614925; doi:10.3791/61132)
Supplement: Table S1 [file EMS146187-supplement-Table_S1.xlsx]

## Sheet: Sheet1
Transcript	Transcript Length	Forward Start Position	Forward Primer Sequence	Forward End Position	Forward Melt Temperature	Reverse Start Position	Reverse Primer Sequence	Reverse End Position	Reverse Melt Temperature
2L52.1	1284	608	GGTCAGCCACAGAGATGTCAGA	629	58.9	677	GTTGAGATACAGTTCATTCCACGGA	653	60.21
2RSSE.1A	1301	637	CGACTGGAATGGATATTGAGAAG	659	56.53	707	GGATGCGACTGGAAGTGATC	688	56.68
3R5.1A	810	312	TTACGACGAGCATCGAGCTG	331	58.77	404	TCTCTATGTGGTGTGGACGCT	384	56.86
3R5.1B	806	320	TTACGACGAGCATCGAGCTG	339	58.77	400	TCTCTATGTGGTGTGGACGCT	380	56.86
4R79.1A	1035	741	CGCTATGGACTTGTCACCTCTG	762	58.47	839	TCCTCGGTAGTTGCAGGCTT	820	58.54
4R79.1B	570	276	CGCTATGGACTTGTCACCTCTG	297	58.47	374	TCCTCGGTAGTTGCAGGCTT	355	58.54
4R79.2A	1188	142	CCGCAAGACGATCTTCACAA	161	58.45	245	TGGAGTGACTGATTGACGATAGC	223	57.95
4R79.2B	936	368	TTGTTGGTGATTCGGCTGTT	387	57.66	463	AATCAACACCAATGGTAGCGTT	442	57.18
AC3.10	1224	214	TTGACGAGATGTCTCAATGTACTTC	238	56.28	327	TGCTTGAATTGTTGACTGAACG	306	57.55
AC3.1	1068	874	GTTGCTCTAACTCTCCATTCCAGT	897	56.84	993	TTGAGATGATGCGAAGTGGA	974	56.34
AC3.14	149	38	GATCTGGTTCCTGATCTGCCT	58	56.86	121	AGGAATGCCAGGAGACAATG	102	56.23
AC3.2	1831	446	ATGGATGGAATCGGAGAATACC	467	57.77	565	TAATTCCTCGCGTCTTGTCAT	545	56.1
AC3.5A.1	3432	354	CAACGAGTCGATGACAACCTG	374	57.81	463	TTGTTGGCTGCTTGATTGAG	444	56.12
AC3.5A.2	3477	399	CAACGAGTCGATGACAACCTG	419	57.81	508	TTGTTGGCTGCTTGATTGAG	489	56.12
AC3.5B	3477	399	CAACGAGTCGATGACAACCTG	419	57.81	508	TTGTTGGCTGCTTGATTGAG	489	56.12
AC3.6	987	265	ATTCCACCAACCAATTCTTATGC	287	57.95	384	AGCTGAGCCGTCTTCACCAG	365	59.19
AC3.7	1711	960	ATTCAATCAGCGGATATGCC	979	56.22	1032	TGGTATCTGGTAGAAGATGGAACA	1009	56.47
AC3.8	1687	925	GTTGTTCAATCTGCTGATATGCCA	948	59.97	1033	CCGCATCTTCCACTTCATACTTC	1011	58.76
AC7.1A	1286	508	ATAATGGCGGTTCTTGTGTCTC	529	56.87	627	CCAACCAGCATCAGGATATACTG	605	57.28
AC7.1B	1259	508	ATAATGGCGGTTCTTGTGTCTC	529	56.87	627	CCAACCAGCATCAGGATATACTG	605	57.28
AC7.2A.1	2163	719	CGTCACTGGTTGTGTGTCTTGT	740	57.22	829	CTGAGAGGTCGTTGTGTTGAAG	808	56.19
AC7.2A.2	2366	922	CGTCACTGGTTGTGTGTCTTGT	943	57.22	1032	CTGAGAGGTCGTTGTGTTGAAG	1011	56.19
AC7.2B	2268	824	CGTCACTGGTTGTGTGTCTTGT	845	57.22	934	CTGAGAGGTCGTTGTGTTGAAG	913	56.19
AC7.2C	2310	866	CGTCACTGGTTGTGTGTCTTGT	887	57.22	976	CTGAGAGGTCGTTGTGTTGAAG	955	56.19
AC7.2D	2046	602	CGTCACTGGTTGTGTGTCTTGT	623	57.22	712	CTGAGAGGTCGTTGTGTTGAAG	691	56.19
AC7.3	711	128	GGTTGAGCGAGAAGGATTGG	147	58.32	245	GGACGAATGATACGCAGGAA	226	57.23
AH10.1	1760	149	CGCCAATAAGGACGCCATAG	168	59.17	235	CTGTTCACGGTCGGTTCCAC	216	59.97
AH10.3	563	328	CGAGACGGAGAAGTGTTGATC	348	56.03	416	CATATGTATAAGTTGAGCAGCAGCTA	391	56.05
AH6.10	1194	618	TATTCAGAGATATAACAAGCGATTCG	643	57	706	CGGTTGATTCGATGAGTTCTTG	685	58.31
AH6.11	990	756	TTCATTCGGAATATTCACACTGAA	779	57.32	860	AGCGCAGCAATGAATGGAAT	841	59.27
AH6.12	1053	601	TTGGCAGCTTCTGTAGCATTG	621	57.8	709	TCTCCGTTGACTCTATGACTTGAC	686	56.3
AH6.1	3414	929	AACAAGCGGCGACTAGAATG	948	56.76	1041	CATAGGTGGTGACTGAACTGCTT	1019	57.05
AH6.2	1064	496	GTGGAGCGATGACTGTAGCA	515	56.01	572	TGGTACTAGACGAGCAGCAAGA	551	56.58
AH6.3	791	200	CTGTGCCTCAGAAGCCTGCT	219	59.33	313	TTGAATTCGCTGGATCTGGTT	293	58.25
AH6.4	1091	296	AGGATTGCCTTCTATACACGGA	317	56.55	409	CTGTGTAGTTCCTGTATAAGGTAGCAA	383	56.29
AH6.5	1902	90	CAGGACATCAACAGCAGCATC	110	57.91	165	GGCATGGAAGATCCGTAGTAGT	144	56.03
AH6.7	1037	757	TCATTCGGTGTGTTCCTCCT	776	56.59	863	AAGGATGCAGCAATGAATGG	844	57.23
AH9.1	1604	612	GACGGATGCTCTCACCAACA	631	58.24	722	CAGCGGCAGATACATTCTCTTAC	700	56.89
AH9.2	1146	625	GCTGCTGACCTGTTGTGCTT	644	57.7	742	AGTCACGACAAGTGGCAGGA	723	57.88
AH9.3	959	473	TCCTGCTGTGATTCAGTTGAGA	494	57.13	592	TGCGTGTATTCCGAGATACCTG	571	58.72
AH9.4	1364	797	CAATAACTGCCAGTACGAATACACC	821	57.81	911	AATAGCAAGTTGAGCACGGAA	891	56.32
AH9.6	999	615	GCTGAACGGTGAACAGAGAGA	635	56.71	697	CAGTGATGACAAGTGCCAAGC	677	57.96
AH9.7	871	332	CAGTGGAAGTTGGCGATAAGC	352	58.46	442	TTCTTCAAGTCACAAGGTATGGC	420	57.05
B0001.10	297	172	AACGAGAATGTTATAGATCGACTCTCT	198	56.31	267	CACCATCTCACAACGCCTTC	248	57.74
B0001.1A	995	47	GGCACCAATTCCAAGATGTG	66	57.45	165	TCCTGAGACAACGACGAGATG	145	57.47
B0001.1B	877	491	CGTGTCACCATCGCTGAAGT	510	58.32	603	TTGCTCACAAGACGGACGAC	584	58.45
B0001.1C.1	697	318	CGTGTCACCATCGCTGAAGT	337	58.32	430	TTGCTCACAAGACGGACGAC	411	58.45
B0001.1C.2	877	491	CGTGTCACCATCGCTGAAGT	510	58.32	603	TTGCTCACAAGACGGACGAC	584	58.45
B0001.2	2921	2162	GAGCGATATGAAGAAGAATATAACGG	2187	57.67	2239	TCATAGAGGTGGCGAGATTCC	2219	57.82
B0001.3A	1969	134	CCAAGAGAGCCAGTCCAGGT	153	57.92	237	CTGTATTGTGTGATAGTGTGTTGAGC	212	56.69
B0001.3B	1921	134	CCAAGAGAGCCAGTCCAGGT	153	57.92	237	CTGTATTGTGTGATAGTGTGTTGAGC	212	56.69
B0001.4	1136	39	GTGGCTGGAGGAACATCTTG	58	56.75	157	GAGTGAAGTGACAAGTGGACAATG	134	57.38
B0001.5	1860	844	GAAGGCGGATGGTATAATGGC	864	59.26	963	GAGGCAAGAATACGGCGAAT	944	57.9
B0001.6.1	2202	1396	TCGTGAGAATCCAGATGCCA	1415	58.75	1483	TTGATGCTCCAAGTTGTCGTT	1463	56.94
B0001.6.2	2345	1539	TCGTGAGAATCCAGATGCCA	1558	58.75	1626	TTGATGCTCCAAGTTGTCGTT	1606	56.94
B0001.7A	2614	647	AGACCGATGGCGAGTTCAGT	666	58.35	762	GTGACGAGCGATAGAGTTAGACG	740	57
B0001.7B	2626	647	AGACCGATGGCGAGTTCAGT	666	58.35	762	GTGACGAGCGATAGAGTTAGACG	740	57
B0001.7C	554	81	CATTCCAGGAGCCATATATTGTG	103	57.17	186	CTGAGCAGAATCAATAATCCATTG	163	56.65
B0001.8A	1660	975	ACGACGATGCTGCTGGATTC	994	59.81	1094	CAGAATCTTCAGAGTCGGAGGAA	1072	58.59
B0001.8B	1651	975	ACGACGATGCTGCTGGATTC	994	59.81	1094	CAGAATCTTCAGAGTCGGAGGAA	1072	58.59
B0019.1	2357	86	CACAGCAACAACAGCAACCA	105	57.9	169	CTCCGACAACGATGACATCA	150	56.59
B0019.2	2345	1344	CAATACGCTGTTGGATCGGAT	1364	58.53	1456	GATGAGGTCGTCTGCTGAGG	1437	56.96
B0019.4	403	72	CGAGAATTCAACGATAAGACCTTC	95	57.22	178	AATCTCCATATTATGCCATTCCA	156	56.24
B0024.10	1835	713	CGAATATACAGGATAGTACCGTAATGG	739	57.38	782	GGAACCTCTTGAAGCACATCTC	761	56.62
B0024.1	1048	121	GTGTTGTTGTCATTCCAGGACTCT	144	58.17	199	CGGAACATCTTCACACCATCA	179	58
B0024.11	1818	735	CTTGCCTGACGATTCGGAAC	754	59.26	846	TGTCGTAGAACTTCGTGAACCAA	824	58.41
B0024.12	624	246	AAGTTGTTGCATCTGCCAGTT	266	56.1	333	TCCACGACAACATCTTCAACC	313	57.09
B0024.13	1022	313	ATTCTTGCCACGCTAACACG	332	57.52	391	TTATGAGCAGGAGAGCCAAGA	371	56.41
B0024.14A	2988	941	AACCTACCATCATCAGACCTCCT	963	56.78	1050	ACATTCACACACATAGCAACCAA	1028	56.71
B0024.14B	3251	1204	AACCTACCATCATCAGACCTCCT	1226	56.78	1313	ACATTCACACACATAGCAACCAA	1291	56.71
B0024.14C.1	1511	934	AACCTACCATCATCAGACCTCCT	956	56.78	1040	ACATTCACACACATAGCAACCAA	1018	56.71
B0024.14C.2	1213	934	AACCTACCATCATCAGACCTCCT	956	56.78	1043	ACATTCACACACATAGCAACCAA	1021	56.71
B0024.14D	3000	941	AACCTACCATCATCAGACCTCCT	963	56.78	1050	ACATTCACACACATAGCAACCAA	1028	56.71
B0024.14E	2155	941	AACCTACCATCATCAGACCTCCT	963	56.78	1050	ACATTCACACACATAGCAACCAA	1028	56.71
B0024.14F	2911	864	AACCTACCATCATCAGACCTCCT	886	56.78	973	ACATTCACACACATAGCAACCAA	951	56.71
B0024.15.1	1066	210	AATCATACTTATCAGTTCATCACAGTGC	237	57.9	329	TGTCTCTCGAATTGCTTGCC	310	57.63
B0024.15.2	1388	532	AATCATACTTATCAGTTCATCACAGTGC	559	57.9	651	TGTCTCTCGAATTGCTTGCC	632	57.63
B0024.17	144	17	CAGAAGAACAGCCGGTGGTT	36	58.78	127	AAGTAACTTCCTTAATCGCATTCG	104	56.95
B0024.2	978	105	TAGCACTATCAATGAAGTCCATGAAGA	131	59.23	216	TGGAGATACCATTACTTGAACATCG	192	58.14
B0024.3	875	193	AGAACTGGTACAAGTGGCTGGA	214	57.47	299	TGAGCATGAGAATATAATGAAGCAA	275	56.89
B0024.4	1350	1007	CAATCAATTCGGTAGCTGGAG	1027	56.11	1093	GCATTGTTGTTGTCACTGGATT	1072	56.21
B0024.6A	3249	1734	AATGGAACGAGTAGCAGCGA	1753	57.2	1832	TTGGCATGGTCTATCAATCTCA	1811	56.78
B0024.6B	3261	1746	AATGGAACGAGTAGCAGCGA	1765	57.2	1844	TTGGCATGGTCTATCAATCTCA	1823	56.78
B0024.8A	3939	2074	GAAGATCATGGAGAAGAAGAGATGGA	2099	60.02	2190	GGATGGAACAATGGCAGCGT	2171	61.74
B0024.8B	2163	298	GAAGATCATGGAGAAGAAGAGATGGA	323	60.02	414	GGATGGAACAATGGCAGCGT	395	61.74
B0024.8C	1896	31	GAAGATCATGGAGAAGAAGAGATGGA	56	60.02	147	GGATGGAACAATGGCAGCGT	128	61.74
B0024.8D	1890	89	GCCGAGAATATCTGTGGAGTAGTC	112	57.16	197	GGAGGATGTGAAGTGATTGGTAG	175	56.34
B0024.9A	1034	191	AATCATCAGTTCCAGTCATTGTTG	214	56.78	298	GAACACTTCCTTGTCTTCCGTT	277	56.12
B0024.9B	1034	191	AATCATCAGTTCCAGTCATTGTTG	214	56.78	298	GAACACTTCCTTGTCTTCCGTT	277	56.12
B0025.1A	2802	2499	AACTTGTTCTCACTTATGTTAGACGCT	2525	57.16	2608	GCTTCATCCGACAGATCCAG	2589	56.85
B0025.1B	2224	1921	AACTTGTTCTCACTTATGTTAGACGCT	1947	57.16	2030	GCTTCATCCGACAGATCCAG	2011	56.85
B0025.1C.1	2802	2499	AACTTGTTCTCACTTATGTTAGACGCT	2525	57.16	2608	GCTTCATCCGACAGATCCAG	2589	56.85
B0025.1C.2	2790	2487	AACTTGTTCTCACTTATGTTAGACGCT	2513	57.16	2596	GCTTCATCCGACAGATCCAG	2577	56.85
B0025.2.1	1630	1269	TGATGGTCACTTCATTGGTTGT	1290	56.49	1375	TGTCACAGATGTTGTAGTAGATGGTTC	1349	57.43
B0025.2.2	1637	1276	TGATGGTCACTTCATTGGTTGT	1297	56.49	1382	TGTCACAGATGTTGTAGTAGATGGTTC	1356	57.43
B0025.4	585	320	CTGGAAGTGGAGAATCTACAAGTGG	344	59.2	422	GAGTCTCGACTGGATTGTGACG	401	58.4
B0025.5	323	184	CATTATCATGGCGTGTGTGG	203	56.87	280	GTGTTGTGTCTGTCTGTGTGTCC	258	56.62
B0034.12	140	30	CTGATAATCGGATGTGAAGAGGAGA	54	59.59	140	TGGCTGGAACGGAATGTGAG	121	60.6
B0034.15	134	11	CCAATACAAGCGACTGCGAGA	31	59.98	128	GACAATCGACGCGACTCTGC	109	60.52
B0034.16	276	159	CAACTCACTCTGCGTCTCTTCC	180	57.8	247	ATGTCAGAAGTAGAGAGCACGAGA	224	56.21
B0034.1	963	322	GGTCATCCAGCCGGACAGTT	341	60.86	426	TGATGGAGGTGGTTGTTGAGG	406	59.39
B0034.2	120	1	ATGGATGGATGGATTGATGG	20	56.48	103	ATCCTTCGAACAGCCACCTT	84	57.33
B0034.3A	3443	159	CGTGCGAGAAGATGAGAACA	178	56.15	253	TCTGTGATGTAAGGAGGTAGTTGC	230	56.3
B0034.3B	1036	127	CACTGCTCTCTCATCACGGA	146	56	234	TGACGAGCAACACTAACAGGAA	213	57.17
B0034.3C	932	23	CACTGCTCTCTCATCACGGA	42	56	130	TGACGAGCAACACTAACAGGAA	109	57.17
B0034.4	692	151	CTGTGGAAGATAAGCAACCAGTGA	174	59.3	231	TTGACATCGCCTCAGCCTTG	212	60.88
B0034.5	1106	340	TTGTGTATGGTCTGGCAATGAC	361	57.08	412	TCATACGCTACGGCTATCAGAA	391	56.42
B0034.8	202	57	GGAGACAGTGCGTGAGAGGAA	77	59.03	152	CATCCGACCTTCGCAGGAAT	133	60.92
B0035.11	1445	755	AAGTCTCATTGGTGCCGCTGA	775	61.65	859	GGAAGGTCATACGATGTGTAAGAACAG	833	60.13
B0035.12.1	2830	847	GAGTTGGACGATGACGAGGA	866	57.23	963	GTATGGACAATGACGCAGAGC	943	56.9
B0035.12.2	2777	847	GAGTTGGACGATGACGAGGA	866	57.23	963	GTATGGACAATGACGCAGAGC	943	56.9
B0035.12.3	2882	899	GAGTTGGACGATGACGAGGA	918	57.23	1015	GTATGGACAATGACGCAGAGC	995	56.9
B0035.13	1021	13	CAAGAATGTGGTCGTTAACTCTTAGC	38	58.54	116	ATCGTCGTCGTATGTGGCAA	97	58.6
B0035.14A.1	1667	635	CCGACAACAAGAAGACGTGGTG	656	61.43	754	GAATCCGCCTCCGAAGAACA	735	61.03
B0035.14A.2	1695	663	CCGACAACAAGAAGACGTGGTG	684	61.43	782	GAATCCGCCTCCGAAGAACA	763	61.03
B0035.14B	723	93	CAACAAGTGGAAGATGATTATATTCAGA	120	57.89	204	TCATTGCTTCGTCACGCATC	185	59.39
B0035.15	1121	576	TTCCGATTCAAGTTCACCAGCA	597	61.45	647	CGAGAAGTAACAACATGATCAGCAAC	622	60.04
B0035.16	1135	1005	ACAATTCCTATCAGTGATACCACGA	1029	57.68	1115	TTCATAATCTCTCCTCCACCAAG	1093	56.14
B0035.18	273	63	TTCACTTGCTGTCGCTGTCG	82	59.75	176	TTCATTCGAGTGTACGAATCGTAGT	152	57.98
B0035.19	144	43	GAGCAGGCGAGTAGCCAACG	62	61.91	130	GACGCTCCACCGCAATAGCT	111	61.23
B0035.1A	1201	355	ACCTATGCCAACTCCTATGCCTT	377	59.05	442	CATTGACGGTGGTGGTGGAC	423	60.65
B0035.1B	1215	355	ACCTATGCCAACTCCTATGCCTT	377	59.05	442	CATTGACGGTGGTGGTGGAC	423	60.65
B0035.2	1255	56	AGGAATGTGAATCGGTCGGA	75	58.93	141	TTCCTCACGATTGACTTCGAGTA	119	57.62
B0035.3	833	310	ACGGATGTGCTGTCGGAGAT	329	59.12	402	CATATACTTGTGGACCAACTGTGTG	378	57.19
B0035.4	548	51	AATTCGCTCGGTCATACCAA	70	56.78	141	TCACTTGCTTCATTGATATTGTCA	118	56.16
B0035.5	1744	360	TTCCAACGCCTTCAATCTTC	379	56.48	441	GAGCGAGGTAGTAGAGACGATTG	419	56.14
B0035.6	2486	2124	TAGCGTGAAGCCAACAACATC	2144	57.51	2193	CGATCAGTCTGCATAACGAGAG	2172	56.37
B0041.11.1	427	80	AACGACGAAGGATGGATGGT	99	57.91	191	CCATTCAACCGATTGTCCAG	172	57.45
B0041.11.2	550	445	GGACGATGTACGACGACGAC	464	57.61	550	CTTCCTTCCTGCCATCCATC	531	58.12
B0041.1	665	55	GATTGCCATCGGACTTCTTG	74	56.8	149	CACAACACAGAATCATCAGTGAGA	126	56.47
B0041.2A.1	2912	94	CGTGGTGGAGGTGGTGGTAT	113	59.14	172	GTGGCATCATACGATTCATTCC	151	57.87
B0041.2A.2	3052	234	CGTGGTGGAGGTGGTGGTAT	253	59.14	312	GTGGCATCATACGATTCATTCC	291	57.87
B0041.2B	2798	234	CGTGGTGGAGGTGGTGGTAT	253	59.14	312	GTGGCATCATACGATTCATTCC	291	57.87
B0041.2C.1	2938	94	CGTGGTGGAGGTGGTGGTAT	113	59.14	172	GTGGCATCATACGATTCATTCC	151	57.87
B0041.2C.2	3078	234	CGTGGTGGAGGTGGTGGTAT	253	59.14	312	GTGGCATCATACGATTCATTCC	291	57.87
B0041.2D	2448	199	CGTGGTGGAGGTGGTGGTAT	218	59.14	277	GTGGCATCATACGATTCATTCC	256	57.87
B0041.3	721	261	GTCGTCGTCATCAGCAACAG	280	56.38	375	TGGTGTAACTGGTGAAGATTGACT	352	56.47
B0041.4	1145	104	CAGACTTGGTGAGCTTCATCG	124	57.15	204	CCAGGACTCAGCAGAGTGTTG	184	57.11
B0041.5	1529	989	TGTAGAACCATTACATCCACTTCCAA	1014	59.65	1106	ATCACACATTCCAGCGGCAA	1087	61.01
B0041.7	4506	728	CAGAAGATGAAGCTCCAGAGAAG	750	56.25	803	TCTGATGATTCCTCCGACGA	784	57.75
B0041.8.1	756	323	TTCTGGAGTGTATGCGCTCAA	343	58.12	440	GCTAGAGTGTTGTAGGCGGATT	419	56.38
B0041.8.2	865	429	TTCTGGAGTGTATGCGCTCAA	449	58.12	546	GCTAGAGTGTTGTAGGCGGATT	525	56.38
B0047.1A	1014	456	ATTCTCCGATGTGGTTATTGACG	478	58.87	530	GTTGAGTGGAAGGCGAGCAG	511	59.57
B0047.1B	1018	456	ATTCTCCGATGTGGTTATTGACG	478	58.87	530	GTTGAGTGGAAGGCGAGCAG	511	59.57
B0047.2	888	344	AACGGATGCAGTTCTGGTGA	363	57.74	415	ACCGAATGGAAGGAGAGGAA	396	57.24
B0047.3	807	378	TCAGTGCCTTATGGAGGTTATTCAC	402	59.41	452	GCCAGTTGAAGAACTCCATCG	432	58.38
B0198.1	1409	226	TCGCAGTTGGTTGTGGAGTT	245	57.79	336	TCATTGAGAATATCAGCATGAGAAG	312	56.41
B0198.2A	1296	212	AACCTCAACACAGACCGAATG	232	56.23	297	CCGCATGATACGATTCCATAG	277	56.73
B0198.2B	1162	212	AACCTCAACACAGACCGAATG	232	56.23	297	CCGCATGATACGATTCCATAG	277	56.73
B0198.3A	3413	1678	GCAGAATGGAACAAGAAGAGCAAT	1701	59.74	1770	CGGAGAAGATGCGGTGGAAT	1751	60.92
B0198.3B	344	88	GAACCTGCCTTGCAGAGATG	107	57.07	207	CAGCGTCTTGGAGCACACAT	188	58.48
B0198.6	215	74	TCTGGCGACTCACTCATCTCC	94	58.98	173	AATGTGTCAGATTGAGAGTATCCGTT	148	58.22
B0198.9	214	62	ACGAGTACATGGCGACACAGA	82	57.84	181	CCACAACCTCATTATCTCATTCG	159	57.25
B0205.10.1	1457	1329	GAAGAAGAGTAAGAAGGATCGCAAG	1353	58.01	1422	AGACTACTTCGACGAGTGCTGTT	1400	56.14
B0205.10.2	1502	1374	GAAGAAGAGTAAGAAGGATCGCAAG	1398	58.01	1467	AGACTACTTCGACGAGTGCTGTT	1445	56.14
B0205.11	954	61	CAACATATTAATCGCCAGGCA	81	57.3	132	CGGTGTGACTTCTGGTTGGA	113	58.13
B0205.12	196	12	GGTCTCTTCTCGCATCTCCTG	32	57.68	126	CCACATTCTTCATCATCTCGCT	105	57.88
B0205.14	250	17	ACGCTGTTGTTCTTGGTGTCG	37	59.78	121	ATTCCTGAGTATTCGGATTGGTG	99	58.02
B0205.1A	2669	1378	GTAACGTCCTGTCTGCGTCTACG	1400	59.83	1464	CGATTCTGTAGTTGCTCCATTGAC	1441	58.81
B0205.1B	2461	1170	GTAACGTCCTGTCTGCGTCTACG	1192	59.83	1256	CGATTCTGTAGTTGCTCCATTGAC	1233	58.81
B0205.2A	927	177	TTCTACAACAAGCACTCCTGGA	198	56.25	279	AATGACAACTATGGTAAGAGCTGGTA	254	56.44
B0205.2B	990	240	TTCTACAACAAGCACTCCTGGA	261	56.25	342	AATGACAACTATGGTAAGAGCTGGTA	317	56.44
B0205.3.1	1273	175	GCTGTTGGAATTCTGTCAATGGC	197	61.63	278	CCGAATGGCTCAATGGAATG	259	59.85
B0205.3.2	1297	199	GCTGTTGGAATTCTGTCAATGGC	221	61.63	302	CCGAATGGCTCAATGGAATG	283	59.85
B0205.4	1362	513	TTGTTGGAGAGGATCTGAGTAGACA	537	58.08	601	AAGATTACGGTAGGCACAGCA	581	56.2
B0205.6	1428	209	GCTGAAGAAGGCGTTGAACA	228	57.69	295	GGCTCCAGAAGTGAAGATGATG	274	57.47
B0205.7	1467	179	AGGATTCAAGATGAGCACTGACGAG	203	61.86	286	CCGCCACGAAGATTCTCCAA	267	61.95
B0205.8	512	111	AACCAGTGATCGTTGTTCATCCA	133	60.22	210	CTGTGCTGATATCCACCACCAC	189	58.93
B0205.9	1915	429	CAAGGAGTTCTGCCGTATCAAG	450	57.63	547	TCCGATCTCCGAGTAGGTAGC	527	57.14
B0207.10	270	43	GTCGGCACACTGAAGCACAA	62	59.46	118	TGTTGAATGAGTCTTCGTCACTGT	95	57.52
B0207.1	1711	720	AAGTGTGACCTGTGATGAAGCC	741	57.77	794	ACATGACGAATCCACGCATT	775	57.48
B0207.11	828	21	AACACCAACACCGACACCAT	40	57.19	116	TTCAGTTCTTCCGTAACCTTCG	95	57.18
B0207.12A	1251	796	ATGCTCGTCATCGTCTCGTG	815	58.42	896	TGAGTTGTCATTGTCAGAAGTGTAGTG	870	58.48
B0207.12B	1457	878	TTCTCACAATGACTACTCAAGCCA	901	57.68	963	TCCGATCCATACATCAACAGC	943	57.09
B0207.12C	720	233	AATACAGTGCTCAATTCACATTCAGA	258	57.97	338	AACACGACGAACGGTGGAAC	319	59.45
B0207.2	692	364	GCAACTGTAGCAATGTTGGCT	384	56.68	471	CATTCGTGTATCCTCATCTTCTTCT	447	56.76
B0207.3A	1107	427	AGAAGATGCGAGTTCGAGTTATTGG	451	60.85	496	GGTCAGCTATTCGTGTAAGATTCTCC	471	59.56
B0207.3B	1227	547	AGAAGATGCGAGTTCGAGTTATTGG	571	60.85	616	GGTCAGCTATTCGTGTAAGATTCTCC	591	59.56
B0207.4	1121	10	GGAGAATAAGCCACCTGTAATCAAC	34	58.21	116	CCAGTGGTCTTCCGATCTCG	97	59.24
B0207.5	11119	1057	TCAATGGCGATGGAGAAGGA	1076	60.11	1160	ATCACAATTCTTGGACACAGTACACTT	1134	58.19
B0207.6	974	394	GCCTTACATCTTGCCGATTCAC	415	59.57	489	CATCTCCATTGTTACCATTGTCG	467	57.98
B0207.7	1122	1038	AAGTGATGCCACTCAGGAAGA	1058	56.03	1107	ACGACTGAATGCTCGATTGAG	1087	56.63
B0207.9	463	94	CCGCTGGTTGTAATATCCTTCT	115	56.15	210	AATCCATAATGATGAATGTCTGCTT	186	56.89
B0212.1A	1871	372	CCAAGATGGTATTCAACTATGGAA	395	56	458	GGAGTCTGAGGATGGAGCAA	439	56.39
B0212.1B	2259	44	CAACTCGAACGCTTCCAACG	63	60.37	163	CAGATAGGCAACGGCTCAGG	144	59.42
B0212.1C	2135	218	GCAGCAAGAACCAGAAGAAGC	238	57.95	303	GTCGTTCAATACCGCTCGTAA	283	56.58
B0212.2	1189	644	GACTATTCGTTGAGTGTGAGAGCA	667	57.32	726	GCGATCGAGAAGCACATCAC	707	57.99
B0212.4A	1345	375	TTATATTATATTGCGTTGGCGAAC	398	56.31	452	GGCTGTGGTGAGAATACGGA	433	57.2
B0212.4B	1340	370	TTATATTATATTGCGTTGGCGAAC	393	56.31	447	GGCTGTGGTGAGAATACGGA	428	57.2
B0212.4C	1133	163	TTATATTATATTGCGTTGGCGAAC	186	56.31	240	GGCTGTGGTGAGAATACGGA	221	57.2
B0212.4D	572	69	TTCGTTGGTCATGAAGTACGC	89	57.36	155	CAGATTGAGACAAGTGATGTTAGGC	131	58.03
B0212.5	2875	1132	TTGCTGGCTGATAAGTGGAAG	1152	56.74	1223	ACGATGGATAGAGTGATGAGTTGA	1200	56.49
B0212.7	225	16	ACCAGCGAGATAAGCGTGAT	35	56.14	135	AGTGGCCGGATGGTCTAGAG	116	57.81
B0213.10	1533	88	TGGAGAGGCAGACGAAGGAAC	108	60.33	195	ACCAGCTACCATTCCACCAGTT	174	58.51
B0213.11A	1497	1007	ATGAACTAACAGAAGTCACTGGAGGA	1032	58.44	1125	GACATTGAGTATGGAAGCGATTC	1103	56.52
B0213.11B	1577	1087	ATGAACTAACAGAAGTCACTGGAGGA	1112	58.44	1205	GACATTGAGTATGGAAGCGATTC	1183	56.52
B0213.12	1500	1047	CCTTACGGACAGAACCAAGACTC	1069	57.95	1117	GAATTGATGAGATTCGTTGAACTTC	1093	57.07
B0213.14	1650	1110	CTTACTGACAGAACCAAGACACCA	1133	57.09	1180	AGAATTGAGGCAATGCGTTG	1161	57.44
B0213.15A	1624	443	GCAGGAACATCATGGAGGATA	463	56.15	546	TGACGCATTGACTTGGATACC	526	57.15
B0213.15B	1682	443	GCAGGAACATCATGGAGGATA	463	56.15	546	TGACGCATTGACTTGGATACC	526	57.15
B0213.16	1571	1023	CTGATGAAGTTGACTGGAGGCA	1044	58.92	1142	AAGATTGATGTTGAGAATTGAAGCA	1118	58.02
B0213.17	260	21	GCTCTTCTTCATTGTCCTTCTCC	43	57.28	119	CCGTATCCTCCGTATCCGTA	100	56.18
B0213.2	603	333	TTCCACTTCTTCACTTCTTATCCTTG	358	58.14	438	CATTCCACCGTATCCACCAT	419	56.64
B0213.4	368	54	TTCTTGTTCTTGTCGTCCTTCTCG	77	60.7	160	TCCTCGTCCGTATCCACCAT	141	58.81
B0213.6	446	132	AACTTCTTCAATTCTTGTTCTCGTC	156	56.17	250	AGCCTCTACCGTATCCACCAT	230	56.3
B0213.8	1089	532	CAGATGGCATTCACCTTGGT	551	57.04	650	TTCATTGGAATCATCGCACA	631	57.06
B0213.9	1103	595	GTTGGAACTACTGGAGTTATGATTCTAC	622	56.11	708	GGAGGATCTCATTGAAGTCATTG	686	56.39
B0218.1A.1	1855	513	CCTGCGACAGAAGATTCCATT	533	57.87	611	GTTGTAACTGAGAAGTGATTGTGGA	587	56.2
B0218.1A.2	1835	493	CCTGCGACAGAAGATTCCATT	513	57.87	591	GTTGTAACTGAGAAGTGATTGTGGA	567	56.2
B0218.1A.3	1826	484	CCTGCGACAGAAGATTCCATT	504	57.87	582	GTTGTAACTGAGAAGTGATTGTGGA	558	56.2
B0218.1A.4	1884	542	CCTGCGACAGAAGATTCCATT	562	57.87	640	GTTGTAACTGAGAAGTGATTGTGGA	616	56.2
B0218.1B.1	1660	516	GCGACAGAAGATTCCATTCAAGTC	539	60.07	632	ACCACCACCACGATGAGCAA	613	60.94
B0218.1B.2	1640	496	GCGACAGAAGATTCCATTCAAGTC	519	60.07	612	ACCACCACCACGATGAGCAA	593	60.94
B0218.1B.3	1631	487	GCGACAGAAGATTCCATTCAAGTC	510	60.07	603	ACCACCACCACGATGAGCAA	584	60.94
B0218.1B.4	1689	545	GCGACAGAAGATTCCATTCAAGTC	568	60.07	661	ACCACCACCACGATGAGCAA	642	60.94
B0218.2	1924	1129	TTGAGAGCAGTATGCGTTGATG	1150	57.67	1227	CATCCATAGTACAACTTGAGTGTAGAGA	1200	56.17
B0218.3	1651	646	ACGCAGACTGTTGATGTATGGTC	668	57.74	765	TCCAGTTACTGACATGATACGAGTC	741	56.17
B0218.5	1107	391	TGCCTTATCTCCATTGAAGAGTTACAC	417	59.89	469	GACCGACTGCGAAGTTGCCT	450	61.29
B0218.6A	1217	445	ATTACCATTCATCTGCTCTTATTCG	469	56.78	547	AGTCTCATCATACCAAGTGTATCCAG	522	56.58
B0218.6B	1208	436	ATTACCATTCATCTGCTCTTATTCG	460	56.78	538	AGTCTCATCATACCAAGTGTATCCAG	513	56.58
B0218.7	1072	552	TATGATATGGATGGAGAACAGGCA	575	59.31	643	ATTGAGTCAGAAGAGAAGGCGTT	621	57.36
B0218.8	989	814	AACATGAATAAGGAATGGTGGACTT	838	57.97	917	GCTCTCTGGTCGTCTTGTGG	898	57.03
B0222.10	796	360	AACGACCTGAATACTGTAGGAATAGTTG	387	58.33	475	GCATGTAGTAGTGGATTGAATCTGAT	450	56.62
B0222.1	1086	306	CGTCATCATCTCACCAGTATCTCC	329	58.6	395	TGCGGTCTCTCTGGAGTATGC	375	59.04
B0222.11	1182	59	TTGGAACTCAACGGTATGATATGC	82	58.91	164	GTTGGTGGAAGACATTGGCA	145	57.99
B0222.15	351	164	CTGGCGGAGCTACTTACGGA	183	59.07	272	CACAGATCAGTATTACAGCAACAGACTT	245	58.18
B0222.2	1434	1218	AGCGATGACATCACTTCTTGCC	1239	60.22	1301	CCAACTGCCACCACACTTCC	1282	59.97
B0222.3	1618	710	AATTGTCATTATAGTTCTTGGAGTAGGA	737	56.16	821	TGGAGTTGGAGGTGCTTCAG	802	57.45
B0222.4	1774	624	CCTGGCTCATCGTAATCGTCT	644	57.9	710	TTGAAGAACGCTGCATGGAC	691	58.45
B0222.5	1522	290	CCGACGGAGATCCTCCAGAA	309	61.06	396	CACGCAGTAGCATTGGTTCTTCT	374	59.44
B0222.6	953	69	CGCAGTTCTCTTCACTGTTCCA	90	59.11	167	GAGTCGGTCTCAACACGGAA	148	57.29
B0222.7	901	50	GCTGCCTCCATTGCTGTTCT	69	59.03	168	GAGTCGGTCTCAACACGGAA	149	57.29
B0222.9	3849	2086	GTGGACAGGAACATTATTACTTGGA	2110	57.26	2204	TGCAACCATGAGTTGAGTGAA	2184	56.33
B0228.1	737	231	GAGTATTGATGTAGCTGCTGTTGG	254	56.82	318	TGTTCTGCGGAGACGAGTGT	299	58.03
B0228.4A	5200	4630	ATCAATCAGAAGGCAATCGC	4649	56.44	4702	GACCATCTCCAACACCAACC	4683	56.26
B0228.4C	23416	22846	ATCAATCAGAAGGCAATCGC	22865	56.44	22918	GACCATCTCCAACACCAACC	22899	56.26
B0228.4D	4465	1204	TATCGTCGTCATCAACAACCAAGC	1227	61.98	1323	TGGAGAGGCTGGCATTGACA	1304	61.3
B0228.4E	8407	7837	ATCAATCAGAAGGCAATCGC	7856	56.44	7909	GACCATCTCCAACACCAACC	7890	56.26
B0228.5A	557	248	AATATGATGTCAAGATGATGCCGACT	273	60.84	327	CTCAACGCAGCCTTCCAGTG	308	60.53
B0228.5B	598	289	AATATGATGTCAAGATGATGCCGACT	314	60.84	368	CTCAACGCAGCCTTCCAGTG	349	60.53
B0228.6	882	216	ATGTCTCTTAATGGCGGACGT	236	57.31	334	TCTGTTGGAACTCTTCAGAAGACA	311	56.89
B0228.7.1	917	71	ATCCAGTCACAGTTGCCGTAG	91	56.42	177	TCTACCATGTCGAGCCAACA	158	56.28
B0228.7.2	966	120	ATCCAGTCACAGTTGCCGTAG	140	56.42	226	TCTACCATGTCGAGCCAACA	207	56.28
B0228.8	1365	984	TCAACAGAACTGCACAGAATCC	1005	56.52	1064	CGACGAGAAGCTAGAGCCAT	1045	56.02
B0228.9	1332	446	AAGATCCATCAGAGCCGTTG	465	56.39	536	ACTCCATCAGGTAAGAATAATCCG	513	56.55
B0238.10	1044	119	GAGACGATGCCTTCAGATTGC	139	58.48	222	CCGATTCTTCCATTGTGAGG	203	56.65
B0238.11	1119	805	ATCCAGAGACGGCATTCAGC	824	58.84	877	CGTTCCTCGTCAGACAGGTCAC	856	60.68
B0238.1	1800	675	AGATCCGAGCAACGTGACGA	694	60.37	794	GCCGCACCAGACATAGGAAT	775	58.61
B0238.12	680	215	AGACTTGTGGAACCGCCTGT	234	58.25	318	ACGAACGTATCCGCTTCTGC	299	58.94
B0238.13	2543	1594	AGATCCGAGCAACGTGACGA	1613	60.37	1713	GCCGCACCAGACATAGGAAT	1694	58.61
B0238.15	263	12	GCAATGGACAACGACAACACC	32	59.85	123	GAGCAGTATCCTGGCGGCAT	104	61.08
B0238.3	843	584	CATATCTTGCCATCGACTATATTATACG	611	57.52	680	AATGTTGATTGAGCTAGAATCCG	658	56.28
B0238.5	971	833	GATTCTGCACAGCTACTGTCATCC	856	58.92	905	CAGCAAGCAATCAATCCGAA	886	58.45
B0238.6	972	550	GCATCATCCTATGTTGCTTATCTG	573	56.67	665	AATGTCGATTGAACAAGAATTGC	643	56.95
B0238.7	1737	375	GAGATGGAAGTTGGCGGAAT	394	57.66	469	CGTCCATATAAGAAGTGAATCCAA	446	56.13
B0238.8.1	1009	196	TTCTGCAACTGGTGCAAGCT	215	58.25	311	AGAGTTCATAATGCAACCGATTG	289	56.98
B0238.8.2	1104	291	TTCTGCAACTGGTGCAAGCT	310	58.25	406	AGAGTTCATAATGCAACCGATTG	384	56.98
B0238.9A	2023	644	ATCGTTCGGCTTCTTCCATT	663	57.35	747	TGGCTCCTGATTGTTGTCGT	728	57.74
B0238.9B	2158	779	ATCGTTCGGCTTCTTCCATT	798	57.35	882	TGGCTCCTGATTGTTGTCGT	863	57.74
B0240.1	1457	586	AATGGATGAGCACGGAGGAA	605	59.08	679	TGCTGCGTTGAATGATGGAA	660	59.77
B0240.2	2514	2016	AAGTCGTGGATTCGTGTGCT	2035	56.85	2111	CTACAATGAACACACACTCGCA	2090	56.01
B0240.3	3817	1150	ATTGACCTCACGAATACAGAAGG	1172	56.08	1243	TTGCCAATGATTGAAGTCTCTG	1222	56.58
B0240.4	1975	1623	GTGACATTCCTGCGTATCGTT	1643	56.31	1736	GGTTCGTGAGTGTTCCTCTGG	1716	58.23
B0240.6	144	26	ATAGGTGTTCTCTATATCGGATTGACC	52	58.09	127	TCGTAATGCTTGTTATCATATCACTG	102	56.35
B0244.10	1965	191	GGAAGGTGGTGGAATGGATT	210	57.21	280	GCAACGAGATCACAGCGAAT	261	57.5
B0244.15	1389	598	TTCTTGTATGCCGTGGTGGTTA	619	58.99	675	AACTGCCATTCCGATATAAGACC	653	57.28
B0244.2	2590	1468	GGTGTGAAGAGACTGCTGTTCC	1489	57.5	1587	CCTTGATTCCGTTCCATTGAG	1567	58.1
B0244.4A	960	787	TTGATTACTCTAACTGAAGCAATTCCTT	814	58.23	889	GGATCGAATAACAATGAGCACA	868	56.35
B0244.4B	1077	450	CAGTAACCGAATATCTGTCCGAA	472	56.98	562	CATCTGATAGATCAGCAGCTTGA	540	56.01
B0244.4C	891	308	GAATTCTTCAGCTAATCACATCAAGCT	334	59.37	415	GGATTGCGGAGCCAACGTAC	396	61.33
B0244.5	1244	916	AACTCATTCCAGACACTTGCCT	937	56.56	1029	GCTCAGTCTGCTTACATGTTCTACC	1005	57.41
B0244.6	1581	706	ATCTCATTGTGTCGTCATCGGA	727	59	822	AACCAACAAGAGCACGGCAA	803	60.25
B0244.7	960	454	CATCCAATGTATTATCAACGAGAACT	479	56.59	566	GCTGCTTCAACAATTCCACAG	546	57.09
B0244.8	1802	102	AATAATAGCCGATGGAGGTTGC	123	58.17	176	AGAACCAGCAGAACCAGGCA	157	59.43
B0244.9	611	16	AACTATGAATCCAGACAGTTGTGCA	40	58.74	97	CGGCTCATTCTCATTCGGAT	78	58.68
B0250.18A	162	24	CACGATGAATGGATGCTGCTT	44	59.68	132	GTGACCTTCCGCATTCCGAT	113	60.79
B0250.2	841	504	CCTCCGCCATCGTATGAAGA	523	59.62	605	AATATATCGTCGAGGAGAGCTAGGTAC	579	57.77
B0250.5	1082	633	CATCGTCAGGAAGGTGTTGG	652	57.58	746	TTGCCATTAGAGTCGTTCCG	727	57.44
B0250.7A	1124	756	CGGATAAGAGTTGACGAAGAGAA	778	56.48	853	TTCTTGGTGTCTGCGTTGTG	834	56.89
B0250.7B	216	73	AAGGTCGTTCAATCGGTCAA	92	56.71	173	TTCGTGTAGACGACATCGATCT	152	56.05
B0250.7C	1340	1002	GCCTTCCGAAGATGATGATG	1021	56.73	1120	TTGACCGATTGAACGACCTT	1101	56.71
B0250.9	1492	98	GACATTCAGGCGTTGCAGGAA	118	62	182	GCGGCACAATGATGAGCAGT	163	60.78
B0252.1	2564	1096	GCAACTACTACGAACCTGACGACTA	1120	57.82	1165	AATCTTCATCCATAACAAGCCGAA	1142	59.8
B0252.2	1828	1322	GTGTTGGATATGCTTCACCTTCG	1344	59.49	1441	CGGCGTAATAAGTTGTGAAGTCG	1419	59.67
B0252.3A	1057	653	CCAACAGACGGTCGTAACAAG	673	56.88	762	GGTGCAAGAGCATGAACAGC	743	58.05
B0252.3B	1599	385	TTGTTGATGGCAGTTGGTGGA	405	60.88	498	CCATCCAGCAAGACCAGCAG	479	60.36
B0252.3C	1563	349	TTGTTGATGGCAGTTGGTGGA	369	60.88	462	CCATCCAGCAAGACCAGCAG	443	60.36
B0252.4A	447	10	GTCACACTTCACACCACTTCCG	31	59.11	118	CATTGTAGTAGTCGCTGGCACA	97	57.61
B0252.4B	621	419	AATACAGACCTCTCGTTCAGCAA	441	56.83	489	TTAATCAGCAGCCATCGGAT	470	56.87
B0252.5	964	777	GGCAACTGAAGACTCGTATGATCT	800	57.62	866	CTCAACGAATCCGCATCTCC	847	59.22
B0261.1	2622	2111	GAGTGCTGATGTGGATTCTGG	2131	56.77	2230	GCTGAGGAAGAAGTAACCGTAGAC	2207	56.58
B0261.2A	8562	3299	AACTGATAAGACCAAGGAACGAGT	3322	56.32	3399	GCGGAAGAACAAGATGAAGATG	3378	57.55
B0261.2B	8553	3299	AACTGATAAGACCAAGGAACGAGT	3322	56.32	3399	GCGGAAGAACAAGATGAAGATG	3378	57.55
B0261.4A	931	566	AACAATCACTTCATTCGCTGGA	587	58.31	685	ATCACGTAGGCATCGTCGTC	666	57.22
B0261.4B	931	566	AACAATCACTTCATTCGCTGGA	587	58.31	685	ATCACGTAGGCATCGTCGTC	666	57.22
B0261.5	606	427	GCAATTCGAGCCAATACCAT	446	56.29	513	TCCGTCTGATCCATCATTAGG	493	56.16
B0261.6A	595	34	GCGATAATTCCTCTTCTTCTCG	55	56.09	129	ACGATGACGAAGTTGAGCGA	110	58.05
B0261.6B	255	6	AATGGCTAGTGCCGAGGCAA	25	61.57	80	TGGTAGGATTGCTTACGATCTCCA	57	60.74
B0261.7	1159	460	GACTTCGGTATTCCACATCTTCC	482	57.64	533	AATTCGGTGCAACTGTTGGC	514	59.57
B0261.8	648	347	AGGCACAAGTGGATCAAGAAGA	368	57.53	459	ATTGGAAGTGGTATCGTTCGTT	438	56.32
B0261.9	504	291	CGGTGAAGAGAACGCAAGAAC	311	58.57	396	AAGTATAGCTGTACGTGAGATCATTGTC	369	57.34
B0272.1	1564	823	CATCCAGAGGAAGCCAGCAA	842	59.91	938	TGTCAGGTAGCGACCGTGTC	919	58.32
B0272.2	642	284	GATGGAGAGCTGCTACTGAACG	305	57.84	390	CAGGCGATCATTGAGAAGAAG	370	56.26
B0272.3	1055	378	TTGCAGAGGTGGAGGTTGCT	397	59.43	447	GCGAGGCGAAGTGAAGAAGT	428	58.28
B0272.4	868	322	TGCCGTTGGAGTATCTGTGA	341	56.28	441	TAGCTGGAACACGCTTCTGG	422	57.72
B0273.115	410	183	CTTCTTGGACTGCTGTCCGA	202	57.61	282	CGGAATCCATTGTGCTGTGT	263	58.02
B0273.1A	765	338	TAAGCCACATCATCTCGTCCA	358	57.77	447	TCGACTCAATCATTGTAGATCTCC	424	56.14
B0273.4A	3025	1587	TTGGCAGTGGAAGGAGAGAA	1606	57.04	1706	ATCACATTGTCCGATGACGAT	1686	56.37
B0273.4B	2146	510	GCCGCCAGATTATCAGACAGTG	531	60.59	629	GGACCATTCGGACCAACCAC	610	60.95
B0273.4C	3107	1669	TTGGCAGTGGAAGGAGAGAA	1688	57.04	1788	ATCACATTGTCCGATGACGAT	1768	56.37
B0273.4D	2701	1263	TTGGCAGTGGAAGGAGAGAA	1282	57.04	1382	ATCACATTGTCCGATGACGAT	1362	56.37
B0273.4E	2548	1110	TTGGCAGTGGAAGGAGAGAA	1129	57.04	1229	ATCACATTGTCCGATGACGAT	1209	56.37
B0273.4F	2423	985	TTGGCAGTGGAAGGAGAGAA	1004	57.04	1104	ATCACATTGTCCGATGACGAT	1084	56.37
B0280.10	1152	877	AAGCAATATCGTAGAAGAGGAAGAGA	902	57.22	990	AGTGAACGGAACACTACCAACC	969	56.74
B0280.11	1390	609	CACGCAACTGTGACATCCAT	628	56.52	695	AAGTGAATGTGGAGAGTCGGAT	674	56.35
B0280.12A	2727	1803	GTTCACATTGGCAGCGTTCA	1822	59.28	1883	CAACACGAAGAAGCAATCCG	1864	57.96
B0280.12B	2934	2010	GTTCACATTGGCAGCGTTCA	2029	59.28	2090	CAACACGAAGAAGCAATCCG	2071	57.96
B0280.17	909	146	AACATATACGAATCGAATGATAGTGTCA	173	58.13	261	GTTCCGCTTCCGAGACCATT	242	60.03
B0280.19	148	12	GTGATAAGGAAGCACTGATAAGTCAA	37	56.91	127	AATCGTCAATAGGTGGCACAG	107	56.32
B0280.1A	1157	775	CAGGCAATGTGATAGTGGAGGA	796	58.66	864	ATGGCGAGAGAAGCGAGAAC	845	58.23
B0280.1B	2236	775	CAGGCAATGTGATAGTGGAGGA	796	58.66	864	ATGGCGAGAGAAGCGAGAAC	845	58.23
B0280.20	148	22	AATCGTCAATAGGTGGCACAG	42	56.32	136	TGATAAGGAAGCACTGATAAGTCAA	112	56.1
B0280.3.1	950	55	CTCCTATTGAGCAGGCGAAGA	75	58.29	133	ACACCAAGACGGCAACCACT	114	59.06
B0280.3.2	987	92	CTCCTATTGAGCAGGCGAAGA	112	58.29	170	ACACCAAGACGGCAACCACT	151	59.06
B0280.5	1729	19	CGCACTCACACTCCTGGCTT	38	60.02	120	GGTTCGCATTCACCAAGAGC	101	59.27
B0280.7	1152	565	TTCGTCCGCATTACAGTTACTATG	588	57.16	662	TCCGTCGAGAAGTTGTCCAA	643	57.86
B0280.8	1541	963	CGTTGAGTGATGGAAGAAGTGC	984	58.45	1079	GGACAGTACCGAGAAGAAGAAGAC	1056	56.45
B0280.9	1400	874	GCAACATACATTCACCGACGA	894	58.1	986	CAGAATAGACATTCACGATTCCG	964	57.39
B0281.3	1067	263	AACTACATTAGTTGAAGAAGCTGAAGC	289	56.97	375	ACTTGTCGTTAGAGGAACAGTCG	353	56.38
B0281.4	696	430	ACAAGGATAAGGTGGAAGTCGTCT	453	58.27	515	ATCGTGAATGTGAGGCGGAA	496	60.04
B0281.5A	782	395	CTGATGCGTGTAGTTGCGAA	414	57.12	472	GAAGACGAGCTCACCATTGTAAG	450	56.83
B0281.5B	629	331	CTGATGCGTGTAGTTGCGAA	350	57.12	415	GGTATTGAGATTCTGTTCTTCCATTG	390	58.2
B0281.6	732	284	TGTGCCAATCTTCAATGCCA	303	59.63	390	AGCGAGGTAGTGAATAACAACGAC	367	57.63
B0281.8	879	512	AAGCAGTGGTGAAGAGTGAGCA	533	58.74	631	CCGTTGTCTCATCAATTATTCCTT	608	57.32
B0284.1	1663	146	TGAGAAGACAAGAGGAAGCAAGT	168	56.17	259	CAGCTCTTGCTTGATCTTCTGC	238	58.1
B0284.2	1399	796	GGACATTCGGTTCATTCGGT	815	58.3	882	CCTCAATTGGCCAAGCTTCA	863	59.77
B0284.3	612	337	CCAGCCAACATCTCCTCCAT	356	58.54	439	GGAGAATAGTTCGTCCATATCGTT	416	56.54
B0284.4	1263	145	ACAACAAGAGCACAACTTGCTG	166	56.83	251	TTGTTACGTGCCACTTGAGC	232	56.06
B0285.10	1107	106	AATGTGAATAGGAGTGAAGTGACTGTGA	133	60.28	197	GAAGTCGCAGATGTTGATGACG	176	59.33
B0285.1A	2444	492	CTCTTCGTCCAGCAGTTCAGG	512	58.67	574	GTGGAGGTGGAATCGCTGTC	555	59.1
B0285.1B	2456	492	CTCTTCGTCCAGCAGTTCAGG	512	58.67	574	GTGGAGGTGGAATCGCTGTC	555	59.1
B0285.1C	2447	492	CTCTTCGTCCAGCAGTTCAGG	512	58.67	574	GTGGAGGTGGAATCGCTGTC	555	59.1
B0285.3	1038	155	AATAATGGCGGCGGTCAATG	174	61.48	226	ACCACCTCTTCCTCGTCCTTGT	205	59.98
B0285.4	1152	241	GCAAGAACAGCGGCTATTGAG	261	58.73	357	TGAGACAAGACGCCAGAATAGG	336	58.08
B0285.5	2198	1800	AACAGCAGATCGATGGATTGG	1820	58.6	1906	GAGCGAGAGGATGAAGAGAAGTAG	1883	56.81
B0285.6	1734	307	GCGGTAGAAGAATGCCAGTTG	327	58.46	408	GGTGATAATCATGAATCCAGCCA	386	59.63
B0285.7	2864	1789	CTATACGCTTGATGAGACTTATGGAC	1814	56.52	1881	GAGATGGTGGCTGTGGAGAA	1862	57.23
B0285.8	1259	275	AATTCATCGACAAGGTCCAAGT	296	56.32	390	CTTCCATTCGTCCTCCATCA	371	57.11
B0285.9	1315	235	GGCGGAGAATGGAAGAATGTG	255	60.39	342	TGGAGTGGCTGATGTAGATGACG	320	61
B0286.1	1020	160	AGGAAGGATGAGCAAGTGGAA	180	57.46	264	TTGTAATTCAGCCTCGATCTTCT	242	56.03
B0286.2A	4369	304	GGTTACCTACAAGCCATGATTCCA	327	60.06	388	CTCCACGCACAGCAGTCCAA	369	61.95
B0286.2B	1934	396	CTGTGTCTTCTGATTGCCGAGT	417	58.07	514	CAACAGAACGAGGAGAGGAAGA	493	57.27
B0286.3	1447	1062	GGACTCGGTCCAGTTATTGCTG	1083	59.59	1170	CATTCGGCATTCGGAGTGAT	1151	59.48
B0286.4A.1	1599	15	CGTAGCCATCTCTCCGCATA	34	57.56	100	AGGCAATCGTCGTTCGGTAG	81	58.8
B0286.4A.2	1883	299	CGTAGCCATCTCTCCGCATA	318	57.56	384	AGGCAATCGTCGTTCGGTAG	365	58.8
B0286.4B	1327	394	CACTGGCGTTAGGTTATGATCTTACG	419	60.96	506	GTGTGCTCGAATCGGCGAAT	487	62
B0286.4C.1	1468	15	CGTAGCCATCTCTCCGCATA	34	57.56	100	AGGCAATCGTCGTTCGGTAG	81	58.8
B0286.4C.2	1619	15	CGTAGCCATCTCTCCGCATA	34	57.56	100	AGGCAATCGTCGTTCGGTAG	81	58.8
B0286.4C.3	1532	599	CACTGGCGTTAGGTTATGATCTTACG	624	60.96	711	GTGTGCTCGAATCGGCGAAT	692	62
B0286.4C.4	1746	293	CGTAGCCATCTCTCCGCATA	312	57.56	378	AGGCAATCGTCGTTCGGTAG	359	58.8
B0286.4C.5	1312	379	CACTGGCGTTAGGTTATGATCTTACG	404	60.96	491	GTGTGCTCGAATCGGCGAAT	472	62
B0286.4D.1	1292	359	CACTGGCGTTAGGTTATGATCTTACG	384	60.96	471	GTGTGCTCGAATCGGCGAAT	452	62
B0286.4D.2	1532	599	CACTGGCGTTAGGTTATGATCTTACG	624	60.96	711	GTGTGCTCGAATCGGCGAAT	692	62
B0286.5	972	787	CAGATGACTGATCCGAGGAGTATC	810	57.86	902	GTGGTTGTTGGTTGACAGGAC	882	56.42
B0286.6	914	237	ATGTGCGGTTCCAGAGATGT	256	56.62	340	AACCATCTCCGACATAGCCTT	320	56.42
B0294.3	207	57	TGATATGAGCCTGGATGTTGC	77	57.24	166	GATCAAGACTGAATCCTCCACAA	144	56.87
B0302.1A.1	4042	1528	TGTATCTCAAGAATCCAGTGAACGG	1552	60.32	1647	GAGCAGCAGGTTGGTGTGTG	1628	58.89
B0302.1A.2	4282	1768	TGTATCTCAAGAATCCAGTGAACGG	1792	60.32	1887	GAGCAGCAGGTTGGTGTGTG	1868	58.89
B0302.1B.1	3721	3174	ATGGCAGATAAGATGGAGGTGTTG	3197	60.19	3281	CTTCAACGCCTGTTCGGTGT	3262	59.73
B0302.1B.2	3961	3414	ATGGCAGATAAGATGGAGGTGTTG	3437	60.19	3521	CTTCAACGCCTGTTCGGTGT	3502	59.73
B0302.1C	1780	849	CACCAACTACTTCGGCACCA	868	58.22	965	CATTCCATAACCATACGCCTGA	944	58.44
B0302.2	409	298	CGATTCTCCAATGCAACCTG	317	57.76	403	TACAATGGCTTGTCGTTCCG	384	58.23
B0302.5	755	223	AATAGCGAAGATGTTGAAGAAGCT	246	56.75	331	GCAATGGTGGACGAGAAGTG	312	57.74
B0303.11	2911	824	GCTGCTGCTATGTTGGATTATGTC	847	58.83	937	CATTGGAACAGTTGTGTAGATATAGGAT	910	57.01
B0303.14	1585	860	GAAGTTGTCAGAGAGGATACGGA	882	56.22	964	GCTTGGTTCTGGAGTTGGCT	945	57.99
B0303.15	690	52	AAGTTGTTCATGGAGCGTTACTC	74	56.28	132	CAAGTTGTGGTCCAAGTGGTG	112	57.56
B0303.16	927	648	TGAAGACCATCGCACATCGG	667	61.57	767	TGTCCATCTAACTGATCTCCTGGATT	742	60.17
B0303.2	978	651	TTCTCGATGCAACGACCTACA	671	57.97	770	ATCCTTGTTCGGCAGTTGTC	751	56.3
B0303.3.1	1876	886	ATGACTGAGGAGTATGCTCTTGC	908	56.39	1004	GGAATGACGTAGGCTGGAGA	985	56.39
B0303.3.2	1916	926	ATGACTGAGGAGTATGCTCTTGC	948	56.39	1044	GGAATGACGTAGGCTGGAGA	1025	56.39
B0303.4.1	2184	529	GCCTCAACTTCGTCCACCAA	548	59.67	625	TGTAGTAACGTAATCATGTCGTGAAGA	599	57.98
B0303.4.2	2276	621	GCCTCAACTTCGTCCACCAA	640	59.67	717	TGTAGTAACGTAATCATGTCGTGAAGA	691	57.98
B0303.7A	1758	436	ATATCGGAGGATCGGTGATGT	456	56.9	514	GAGTAAGAAGATGTTGAGTTGGATTG	489	56.42
B0303.7B	1743	421	ATATCGGAGGATCGGTGATGT	441	56.9	499	GAGTAAGAAGATGTTGAGTTGGATTG	474	56.42
B0303.9	1989	4	GCAGCCAATGAAGACAGAGATG	25	58.54	122	TCTAAGGAGTCGAGCACTGAGAA	100	57.13
B0304.1A	1050	33	CGCCTGCTCACCTACACAAC	52	57.98	133	GTTGTAGTAGATGCTGGTGTCGTAG	109	56.02
B0304.1B	1062	33	CGCCTGCTCACCTACACAAC	52	57.98	133	GTTGTAGTAGATGCTGGTGTCGTAG	109	56.02
B0304.1C	1084	33	CGCCTGCTCACCTACACAAC	52	57.98	133	GTTGTAGTAGATGCTGGTGTCGTAG	109	56.02
B0304.2	825	35	GAGTCAGCAGCAAGAATCGGA	55	59.16	111	GCGAGTCTTCGAGACTTCCAA	91	58.27
B0304.3	1719	71	TTCGGATTATGAGAACACTCAACTTC	96	58.77	184	GAAGTCTTCTCCTCTTGTAATTCAGC	159	57.17
B0304.4	625	336	GTGCCAGCTTATCACTCAACAC	357	56.12	431	CGTATTCTATCATAGCGACCTTGTG	407	58.01
B0304.5	1047	523	CCACATCCTGGAATTGTAACTACTAG	548	56.32	631	CCGCACAACAAGCAGATAGG	612	57.99
B0304.6	992	487	ATTCATGGAATGAGGACTACAAGTTG	512	58.54	575	ATTGCAAGATATGGAATTATATGCTCT	549	56.82
B0304.7	1068	420	TAAGTCTACCGCTCAACGAGGAAT	443	59.32	506	CCATCGCTAGTCATATACATACAGACC	480	58.2
B0304.8	1020	775	TATAGACGAGATATTCCGCACGA	797	57.58	857	GGTAGACATAATCCGCCATAGG	836	56.34
B0304.9	1065	632	TCTTGATAATGATTAGATATCGAAGGAA	659	56.91	751	TGAAGGACACTATAATTGATGAGTTCA	725	57.13
B0310.1A	795	535	ACGACAGTTGGAGAGGTGGA	554	56.71	605	GCCAATCCAAGCACTACAATG	585	56.86
B0310.1B	999	739	ACGACAGTTGGAGAGGTGGA	758	56.71	809	GCCAATCCAAGCACTACAATG	789	56.86
B0310.2	1573	886	ACCGAACTGTGGAGATGGAGA	906	58.18	978	AGGAGGAACTTGTTGGCGAA	959	58.37
B0310.3	1322	1117	CCTACGAGGAAGACCACTACAACT	1140	56.79	1186	ATGAATACTAGAACATAGACACCGATGA	1159	57.49
B0310.5	1779	1087	TTGTGTCTGATTGGCTACCACA	1108	57.74	1160	GCCAGAATGAGTGATGAAGAGTT	1138	56.21
B0331.1	1587	309	TCTATGTATGGCCGTTGAACG	329	57.27	428	CCATCAATAATCCACCACCGA	408	59.09
B0331.2	1636	190	TCTGAATGTGGCTGGAGCAGTT	211	60.75	259	CTCAATTATTCCTGTTCGCAGAGTT	235	58.89
B0334.10	549	293	AGCCACATCATCTCGTCCAG	312	57.26	411	CAATGCCTTGAACAACGGAA	392	58.2
B0334.1.1	543	65	TCCGTTCAAGCTGTTCGTGT	84	57.95	184	TGACTTCTCGTCGAGGAGCT	165	56.37
B0334.11A	1580	1265	CGAGTGAAGATGAGGATGAGGA	1286	57.93	1338	TGATTCTGATAAGGTTGTTGAGTCG	1314	58.37
B0334.11B	1574	1259	CGAGTGAAGATGAGGATGAGGA	1280	57.93	1332	TGATTCTGATAAGGTTGTTGAGTCG	1308	58.37
B0334.1.2	571	91	TCCGTTCAAGCTGTTCGTGT	110	57.95	210	TGACTTCTCGTCGAGGAGCT	191	56.37
B0334.13	512	178	GATGAAGCTCCGAGAGCAAGA	198	58.36	287	CATCTCCTGAAGTCTTCTTGGC	266	56.77
B0334.15	694	52	CGATCAACGATATGGCGAGT	71	57.26	129	AATAGGCACAATGGAGCAATG	109	56.37
B0334.17	142	47	AATTCAGTGCAATTCAACAGCA	68	57.05	123	TGACGTCTCACGAAGAAGGTT	103	56.1
B0334.20	206	37	TTCCAACTGATAACAGCCGTATC	59	56.98	153	GAAGAAGAAGAATGTGGCGAAT	132	56.26
B0334.2A	954	7	TTAGAGACACGCTGCCGACT	26	57.32	86	AAGACGATTATGGCTTGTGGAG	65	57.01
B0334.2B.1	1017	676	ATGCTGATTAGTTATGTGACTAATTGGT	703	56.78	783	TGATACAGTAATACATTGTCCTCCGA	758	57.75
B0334.2B.2	1076	735	ATGCTGATTAGTTATGTGACTAATTGGT	762	56.78	842	TGATACAGTAATACATTGTCCTCCGA	817	57.75
B0334.3A.1	2008	269	TGTTCGGAGTCGTCGGATTC	288	59.63	385	CCATAGCTTGAGCAGCATAGGC	364	59.97
B0334.3A.2	2066	327	TGTTCGGAGTCGTCGGATTC	346	59.63	443	CCATAGCTTGAGCAGCATAGGC	422	59.97
B0334.3B	2037	298	TGTTCGGAGTCGTCGGATTC	317	59.63	414	CCATAGCTTGAGCAGCATAGGC	393	59.97
B0334.4	832	56	TGATGAGGTTGCCAGTGCGT	75	61.22	137	GCGTTCGAGTACATCCTCCGA	117	61.09
B0334.5	1414	718	CAGTCAACAATTGGTGATAGGCA	740	58.62	833	GGAGAGTTACGAGCAAGAGCATC	811	58.3
B0334.6	1372	597	TCAATACTACTACGTGATTCTAATGTCG	624	56.22	671	GACACATAGTCCATTGTTCGGTAG	648	56.41
B0334.7	1017	755	TGCCTGTCGTTGTCATCGTT	774	58.73	873	GCACATTCCGTGTAGAGATATGC	851	57.41
B0334.8	3766	102	CGACGTATCTCGCAGATGCA	121	59.55	208	TTGCCATTCTCGGTCTCCAG	189	59.77
B0336.10.1	511	183	ATGTTCGTCTGCTCCGTCAA	202	57.89	256	TGTCTGATGACGACTCCTTGG	236	57.31
B0336.10.2	469	183	ATGTTCGTCTGCTCCGTCAA	202	57.89	256	TGTCTGATGACGACTCCTTGG	236	57.31
B0336.10.3	718	382	ATGTTCGTCTGCTCCGTCAA	401	57.89	455	TGTCTGATGACGACTCCTTGG	435	57.31
B0336.11A	1725	1029	CCGAGTTAACGCACCAAGTG	1048	57.89	1147	CAAGGACGACATCAAGCAAGT	1127	56.54
B0336.11B	834	289	CTGTCACTCAAGCCATTACTAGATAACC	316	58.82	407	TCGAAGCCGTCATCTCCATT	388	59.22
B0336.1	2788	2289	ACTCAAGGCTCGTCGGCAGA	2308	61.96	2396	TGATGCTGTTGATGTTGTTGTGAA	2373	60.03
B0336.2.1	1212	63	TGATGGTTGGATTGGATGCT	82	57.39	182	TGTTCTTGTATTCGACAGTCTCCA	159	57.55
B0336.2.2	1158	63	TGATGGTTGGATTGGATGCT	82	57.39	182	TGTTCTTGTATTCGACAGTCTCCA	159	57.55
B0336.3	2674	742	CGGTTGTAGTTGATGAGAATGC	763	56.03	857	GACTCCTGGTGGAGGTGGAT	838	57.4
B0336.4A	1983	1540	TATGATGATTCACATTCACAGACACC	1565	58.79	1643	TCGGCAATCTCTTCCTCACG	1624	59.91
B0336.4B	1884	1441	TATGATGATTCACATTCACAGACACC	1466	58.79	1544	TCGGCAATCTCTTCCTCACG	1525	59.91
B0336.5A	847	205	GATGAAGTCGATGCGGAGCT	224	58.98	303	TCGGTGTGCCATTCTCGTTC	284	60.61
B0336.5B	857	206	GATGAAGTCGATGCGGAGCT	225	58.98	313	TCGGTGTGCCATTCTCGTTC	294	60.61
B0336.6.1	1556	598	GCTGGTGAACGAACGGCTAC	617	59.33	704	CGTGATTCTGATTGTGGTGTGA	683	58.07
B0336.6.2	1566	608	GCTGGTGAACGAACGGCTAC	627	59.33	714	CGTGATTCTGATTGTGGTGTGA	693	58.07
B0336.7A	1572	351	TTACAGAATTGAAGGCAATCAGAA	374	56.81	439	GTTGGCAGACGAGACAGGAG	420	57.03
B0336.7B	1548	327	TTACAGAATTGAAGGCAATCAGAA	350	56.81	415	GTTGGCAGACGAGACAGGAG	396	57.03
B0336.8	430	204	TCAAGCCAACAACTCACTCTTCT	226	56.9	323	TCCAGAATCTCCTTATCGGTGA	302	57.36
B0336.9A	2338	245	CAGAAGCAATGGAAGAGGATATGTGT	270	60.64	356	CGTTGGTCATTCCTTCGCTT	337	58.77
B0336.9B	2272	185	CAGAAGCAATGGAAGAGGATATGTGT	210	60.64	296	CGTTGGTCATTCCTTCGCTT	277	58.77
B0336.9C	600	33	CGGCAATAATGACGATCAGAA	53	57.34	147	CACTGTGTGTCGTTCCTCTGC	127	57.95
B0336.9D	2349	262	CAGAAGCAATGGAAGAGGATATGTGT	287	60.64	373	CGTTGGTCATTCCTTCGCTT	354	58.77
B0336.9E	571	300	CAGAAGCAATGGAAGAGGATATGTGT	325	60.64	411	CGTTGGTCATTCCTTCGCTT	392	58.77
B0344.2	1665	1447	CCGCAGCAACAGATTCAGGA	1466	60.88	1529	GGCTGGTTGGATTGTTCACG	1510	59.93
B0348.1	264	36	GACCGAGCACTACGAGCCGTAC	57	61.96	140	AAGAACGCGATCCACCAACA	121	60.07
B0348.2	308	29	GGACCTACGCTCACTGAATGC	49	58.41	122	CGCCAAGTTGTGTCTCAGTACG	101	59.43
B0348.4A	4978	2067	TCGTTCAAGCGGAGACAATC	2086	57.48	2157	GTGTGGCTGGAGAGGATGAG	2138	56.8
B0348.4B	5014	2067	TCGTTCAAGCGGAGACAATC	2086	57.48	2157	GTGTGGCTGGAGAGGATGAG	2138	56.8
B0348.4C	2223	915	TGTCCGAGAACCGAAGTTCAAGA	937	61.9	1022	TGGATCACGTTGTTCTTCATTCAG	999	59.98
B0348.5	765	194	GGAGCACTGTTGGTATGAGACG	215	58.33	300	CAGGTCGTTAGATGCGTAATCAG	278	57.61
B0348.6A.1	1098	325	TTGGTTGGTTGTTGTCGATAAGC	347	59.86	443	CTCCGCAGATGTAGTCTCCGT	423	58.03
B0348.6A.2	940	325	TTGGTTGGTTGTTGTCGATAAGC	347	59.86	443	CTCCGCAGATGTAGTCTCCGT	423	58.03
B0348.6B.1	1107	137	GCTGACCGTAACAAGGAATGG	157	58.18	236	CGGCAGACTGAATGTGATTG	217	56.28
B0348.6B.2	949	137	GCTGACCGTAACAAGGAATGG	157	58.18	236	CGGCAGACTGAATGTGATTG	217	56.28
B0348.6C.1	1104	137	GCTGACCGTAACAAGGAATGG	157	58.18	236	CGGCAGACTGAATGTGATTG	217	56.28
B0348.6C.2	946	137	GCTGACCGTAACAAGGAATGG	157	58.18	236	CGGCAGACTGAATGTGATTG	217	56.28
B0350.2A.1	6354	5153	TTGAACGAGGATGAACAGCA	5172	56.41	5253	GCACCGAATACGATTGGAGT	5234	56.23
B0350.2A.2	6462	5261	TTGAACGAGGATGAACAGCA	5280	56.41	5361	GCACCGAATACGATTGGAGT	5342	56.23
B0350.2B	2982	393	AATGCGAGGATGCCGTCACT	412	61.51	511	ATGGTGGTGGATGAGCAAGC	492	59.52
B0350.2C.1	5830	3061	AATGCGAGGATGCCGTCACT	3080	61.51	3179	ATGGTGGTGGATGAGCAAGC	3160	59.52
B0350.2C.2	5938	3169	AATGCGAGGATGCCGTCACT	3188	61.51	3287	ATGGTGGTGGATGAGCAAGC	3268	59.52
B0350.2D	2629	40	AATGCGAGGATGCCGTCACT	59	61.51	158	ATGGTGGTGGATGAGCAAGC	139	59.52
B0350.2E.1	5752	3061	AATGCGAGGATGCCGTCACT	3080	61.51	3179	ATGGTGGTGGATGAGCAAGC	3160	59.52
B0350.2E.2	5860	3169	AATGCGAGGATGCCGTCACT	3188	61.51	3287	ATGGTGGTGGATGAGCAAGC	3268	59.52
B0350.2F.1	21737	3079	AATGCGAGGATGCCGTCACT	3098	61.51	3197	ATGGTGGTGGATGAGCAAGC	3178	59.52
B0350.2F.2	21845	3187	AATGCGAGGATGCCGTCACT	3206	61.51	3305	ATGGTGGTGGATGAGCAAGC	3286	59.52
B0350.2G.1	3172	2238	TCTTAGTTGAGAATGGAGCTGATGT	2262	57.33	2335	TCGGACGCAGTTGTTGTGAC	2316	59.3
B0350.2G.2	3280	2346	TCTTAGTTGAGAATGGAGCTGATGT	2370	57.33	2443	TCGGACGCAGTTGTTGTGAC	2424	59.3
B0350.2H.1	5668	3079	AATGCGAGGATGCCGTCACT	3098	61.51	3197	ATGGTGGTGGATGAGCAAGC	3178	59.52
B0350.2H.2	5776	3187	AATGCGAGGATGCCGTCACT	3206	61.51	3305	ATGGTGGTGGATGAGCAAGC	3286	59.52
B0350.2I	3665	896	AATGCGAGGATGCCGTCACT	915	61.51	1014	ATGGTGGTGGATGAGCAAGC	995	59.52
B0350.2J	3503	914	AATGCGAGGATGCCGTCACT	933	61.51	1032	ATGGTGGTGGATGAGCAAGC	1013	59.52
B0350.71	150	42	TTGATTAATTGAGCTGTGATGTGA	65	56.16	123	GCCATTGGCGTAGAACGTAT	104	56.38
B0350.74	281	38	CGAGCAAGATGGAACGTGAGA	58	59.96	132	CCGTTGCTTGCTCAATTCGTT	112	61.07
B0350.80	136	63	AAGTCAACCTAGACAACAGCCAGA	86	58.14	136	GCTGTCACGTAATTATCTCGTCAA	113	57.18
B0350.84	236	47	CCAATGGCAAGTGTGTACGG	66	58.5	143	CCTAAGTTCTCCTCGAATTATCCA	120	56.79
B0353.1A	556	333	TGGAACTCTCTTCAAGCACTCTCA	356	59.28	441	CGCTCATCAGTTGGCATTGG	422	61.13
B0353.1B	641	72	TGGAGAATCAATGGAATCAACA	93	56.6	151	CCGCTGTCTTGTGGTAGGAA	132	57.41
B0361.10.1	1133	148	TTCTTGTTGAGAGAAGTGGATTGG	171	58.42	255	CGGTTACGCATACGGCTGAG	236	60.23
B0361.10.2	733	148	TTCTTGTTGAGAGAAGTGGATTGG	171	58.42	255	CGGTTACGCATACGGCTGAG	236	60.23
B0361.11	1779	1507	GCATTCATGTTGCATGAGACA	1527	56.72	1609	TGCTTCTACGATACGCTGACAA	1588	57.37
B0361.2A	1480	505	CAGAGAGGAGAAGACAGGAACAGC	528	59.65	596	CATCATCATGACGGCGGATT	577	60.26
B0361.3.1	2007	517	TTGCTGTGAAGTTCGACACTCCT	539	59.92	618	AATGATGCTGGTAGAGACGGTAGA	595	57.99
B0361.3.2	2065	575	TTGCTGTGAAGTTCGACACTCCT	597	59.92	676	AATGATGCTGGTAGAGACGGTAGA	653	57.99
B0361.4	1238	323	CTTCATCTAACGATCGACGCA	343	57.6	441	CCTTCCACCACTTCCTCCAG	422	58.17
B0361.5A	1443	151	TTCACTAATGGCACTCAATCCTT	173	56.59	241	TCCGCCGATAATCAATGTTG	222	58.04
B0361.5B	1434	275	ATTGTGGATAGCAAGCATTATTACAG	300	56.83	365	ATCCTCCAATGACACGGCTA	346	56.67
B0361.6	1336	73	AAGGAGGAACGATTAGATTGGAGA	96	58.34	159	TGCTTCTTCGGCTTCCTTGA	140	59.65
B0361.7	1466	402	CAGCCAATTCCTGTTCATACG	422	56.86	471	TCGGACAACTTGCTTCTTCG	452	57.69
B0361.8	1537	171	GGTGGAGGTGGTGAACGAGT	190	58.44	275	CTTGGTGGCGTCAGTGTCTC	256	57.88
B0361.9	1088	268	ACCATTCTATGATGTAACCTATGACGA	294	58.07	369	GCAAGCATTGTTCCGAAGTAG	349	56.32
B0365.1	3400	388	GCGATGTTATTATGTTCTATGAGCAG	413	57.31	486	CATTGTCATCAAGTTGAACTGGAAC	462	58.59
B0365.3.1	3238	2597	GGATTCTCGTGCCTACAACAAC	2618	57.35	2711	AACAACAATGGACACGAAGTAGG	2689	56.86
B0365.3.2	3153	2597	GGATTCTCGTGCCTACAACAAC	2618	57.35	2711	AACAACAATGGACACGAAGTAGG	2689	56.86
B0365.5A	497	124	AATGTATTGCGATCACCAGTCA	145	56.72	241	TTCAATACGGCGGTGTTGTC	222	58.08
B0365.5B	429	104	AATGTATTGCGATCACCAGTCA	125	56.72	221	TTCAATACGGCGGTGTTGTC	202	58.08
B0365.6.1	1927	885	ACAGTGTGGAACAACTTCTGGAC	907	56.83	1001	TCGCCAATGTAGCTGTACGG	982	58.4
B0365.6.2	1955	885	ACAGTGTGGAACAACTTCTGGAC	907	56.83	1001	TCGCCAATGTAGCTGTACGG	982	58.4
B0365.6.3	1926	885	ACAGTGTGGAACAACTTCTGGAC	907	56.83	1001	TCGCCAATGTAGCTGTACGG	982	58.4
B0365.7	9828	4390	TGGATAGTGATTGATGGATGTATGAGT	4416	58.74	4505	CGTTCAGATAGTGCGATTATAGGTAA	4480	56.96
B0365.9	824	461	ATTGGAATGTTCGACACTATGCT	483	56.47	567	AAGCCATTGAATGAACTTGTCC	546	56.84
B0379.10	144	27	CGTCGGCTTGAAGTGACAGT	46	57.54	125	GATCGAATGCGGTAACCAGT	106	56.23
B0379.1A	804	455	CGTCGCACATTCACAGTTCC	474	58.73	548	GAGCAACATAGTCAAGACCAAGTG	525	56.76
B0379.1B	686	462	CGTCGCACATTCACAGTTCC	481	58.73	555	GAGCAACATAGTCAAGACCAAGTG	532	56.76
B0379.2	725	609	GTGAACACTCGTCAAGCAAGG	629	57.05	724	CACTCTCCACCAGCCTTCTTC	704	57.58
B0379.3A	3940	1698	CACGAAGTCTAAGCAGCAACC	1718	56.41	1795	GTGTATTGGAAGTGTCAGTAGCAGA	1771	56.37
B0379.3B	3928	1686	CACGAAGTCTAAGCAGCAACC	1706	56.41	1783	GTGTATTGGAAGTGTCAGTAGCAGA	1759	56.37
B0379.4A	1943	469	AATGGAAGTGGTGATGGAGTG	489	56	562	GTAATAATGGTGGAAGAAGTGGCT	539	56.6
B0379.4B	1675	880	AATGGAAGTGGTGATGGAGTG	900	56	973	GTAATAATGGTGGAAGAAGTGGCT	950	56.6
B0379.4C	895	617	TTGATGATCCTTCAGATACAGAGC	640	56.29	725	GATTGTGGTCCTTCTTCTGGTC	704	56.32
B0379.6	405	200	ACTGTGTTGGATGTGGAGGCT	220	58.11	269	GTGGCGTTCTCTGTTCTTGC	250	57.13
B0379.7.1	1359	749	GAAGAACAAGAAGTCGAAGGATAAGAAG	776	59.4	847	GGAGGCTCAGAAGTAGATGTGCT	825	57.81
B0379.7.2	1307	697	GAAGAACAAGAAGTCGAAGGATAAGAAG	724	59.4	795	GGAGGCTCAGAAGTAGATGTGCT	773	57.81
B0379.9	267	80	ATTGCCGTATGCCGTATGCC	99	61.5	193	CGCCACTAATCGGTGAGCAA	174	60.73
B0391.11A	1177	860	CATTCGAGATTCCGCTTCAG	879	57.11	975	GTCCGTGATTAAGCTTCGGA	956	56.51
B0391.3	963	368	GGTTGTTCTGTTGGTTGATTATGG	391	58.34	472	CGTAAGCGCATTCTTCGATT	453	56.8
B0391.4	1340	610	TCCACTCGGCAACCATGTCTC	630	61.95	709	GAATAGCATCCGTTGAAGTAGGCA	686	60.41
B0391.5	1143	878	AGTCCTTCACAAGAGAATATGCAGTGG	904	61.84	976	GGTCCGTGATGATGCTTCGA	957	60.58
B0391.6	1553	295	ATGATAAGAGATTGGAACCGCTATC	319	57.86	414	GGCTGTCGGAGATGTGGATT	395	58.54
B0391.9	288	61	CCGGAAGATGCAATTAAGGTT	81	56.9	180	GTCTGGCTGGAAGACTCTCG	161	56.2
B0393.1.1	987	446	CGTCAACACCGAGTCTCCAC	465	57.72	537	GCATCCACCACATAAGTCCGA	517	59.39
B0393.1.2	1019	478	CGTCAACACCGAGTCTCCAC	497	57.72	569	GCATCCACCACATAAGTCCGA	549	59.39
B0393.13	138	48	ATCTTCTTCTAACAAGCCGGTCAG	71	58.98	137	TTCTCCATTCTTCTTATCATTATCGAA	111	57.64
B0393.16	146	72	TCTACGTTCCGCACAATCTGAA	93	59.34	142	TTGTTGCAGAGTTCGTTATCAGTATG	117	58.49
B0393.2.1	2028	143	GGCTCCTTGCGTTCATCTTC	162	58.47	253	AAGATTCCGACTACGTGATAAGCT	230	56.52
B0393.2.2	2121	236	GGCTCCTTGCGTTCATCTTC	255	58.47	346	AAGATTCCGACTACGTGATAAGCT	323	56.52
B0393.3	2110	553	TTAGAGGAGTTGAGAATGGATGC	575	56.27	646	GGCAGCATTCCAGTTCAAGT	627	56.45
B0393.4	2554	578	CGGAAGAGCCAGTCGTTGTTG	598	61.65	690	TGGAGTAGTTGGAGTCGTGAGCA	668	60.79
B0393.5	3738	1230	AACTACAACAAGGCAGACTACAACTACA	1257	57.84	1316	GGAGATGGTCTAGTCACTACTTCAGTT	1290	56.55
B0393.6	1498	711	ACAGCAAGAACGACACAGCCA	731	60.45	829	TGGTTGGAAGAGAATGTGGAGAT	807	58.56
B0393.7	882	40	CGAATACAAGAATCACTTGGACAA	63	57.02	153	CAGTGGTGTTCGTGCTCTTG	134	56.46
B0393.9A	714	157	TTGTGGTTCTGGACAATTGAACT	179	57.25	255	GACACTGAATGCTCATCGTGAA	234	57.41
B0393.9B	913	355	TTGTGGTTCTGGACAATTGAACT	377	57.25	453	GACACTGAATGCTCATCGTGAA	432	57.41
B0395.1	1613	649	GGCATTCTTGTCGGCGTAGT	668	58.8	758	GCCATATACGGAACTGTGATGC	737	58.09
B0395.2	1559	95	TCGGTGAAGCATAAGAAGAGAGA	117	57.03	210	GCGGTGAAGCAGTTGTAGATG	190	57.12
B0395.3.1	2028	516	TGGCGTAGATGAGATTAGATATGGAT	541	58.21	635	GAGAGTGGCTGCTCGTTGGA	616	60.1
B0395.3.2	2093	581	TGGCGTAGATGAGATTAGATATGGAT	606	58.21	700	GAGAGTGGCTGCTCGTTGGA	681	60.1
B0395.7	150	8	GAATGGAAGGAGTGATATAGAACCTAA	34	56.44	127	TTATCCGCAGTGCATAGCAC	108	56.09
B0399.1A	2611	879	CGACTCTGAACTTACGGCTCTC	900	57	989	CAGCAGATAAGGAAGAATGTTGATAC	964	56.49
B0399.1B	2475	743	CGACTCTGAACTTACGGCTCTC	764	57	853	CAGCAGATAAGGAAGAATGTTGATAC	828	56.49
B0399.1C	1942	210	CGACTCTGAACTTACGGCTCTC	231	57	320	CAGCAGATAAGGAAGAATGTTGATAC	295	56.49
B0399.1D	2397	665	CGACTCTGAACTTACGGCTCTC	686	57	775	CAGCAGATAAGGAAGAATGTTGATAC	750	56.49
B0399.1E	2278	546	CGACTCTGAACTTACGGCTCTC	567	57	656	CAGCAGATAAGGAAGAATGTTGATAC	631	56.49
B0399.1F	2388	656	CGACTCTGAACTTACGGCTCTC	677	57	766	CAGCAGATAAGGAAGAATGTTGATAC	741	56.49
B0399.2	2012	1567	TATTGAGACGGATGAGGTTGTG	1588	56.3	1658	GGTGAGGTGCCAGGATGTAG	1639	56.63
B0403.10	194	69	CATCGTAGTGAACTCGGCATC	89	56.91	146	AACGAGATGTTCCATTCCACTT	125	56.32
B0403.12	201	41	TAAGATGGTTGTACGAGACATCAACG	66	60.25	160	GCAGCTTGCGCTCTCAGTCT	141	59.63
B0403.13	204	50	GCAGCTTGCGCTCTCAGTCT	69	59.63	164	TGGTTGTACGAGACATCAACGG	143	59.48
B0403.2	2238	466	TCGGCATCTCTGAGTCATAAGG	487	58.03	585	CAGCAGCCAAGTAAGGTGTTC	565	56.26
B0403.3	818	697	GTAGAAGAGTCACACCTGGACAAGA	721	57.64	789	TGTCGTTCTTCATTCGGTCA	770	56.25
B0403.4	1640	433	GGAGCCGACAAGAAGAAGCC	452	59.91	505	CGAGAACCGAGTCAGCGATT	486	59.02
B0403.5	1856	997	GGAGTACAACCTGCATCCGTTA	1018	57.75	1081	AGAATGGCGTCGTTGATGTG	1062	58.17
B0403.6	927	427	AAGTCACTGGTTCTTGCTCTTGAAG	451	59.14	512	GCGAGTGATAGGCGTGGTTC	493	59.29
B0403.9	141	32	AATTGACTGACCGACAGTGCA	52	57.81	132	CAATAGTCACAAGCCGGTACG	112	56.95
B0410.2A	1904	1281	TCAGGAGAAGTTACGAGGCACA	1302	58.59	1362	CACTGAAGAAGCGTTGGAGAA	1342	56.82
B0410.2B	1892	1269	TCAGGAGAAGTTACGAGGCACA	1290	58.59	1350	CACTGAAGAAGCGTTGGAGAA	1330	56.82
B0410.3	858	361	TTGCGCGGAGAAGATGATTG	380	60.82	446	TCATATACAATACCGTTCTCATCCATG	420	59.1
B0412.1A	1377	28	GCAGGAACTCAGCCAACTTG	47	57.13	145	GGACGAAGAAGTGTTAGATGAGGA	122	57.6
B0412.1B	1334	334	ATGGTAGGAGGACTTCATACGGT	356	56.77	441	GATAGCTCCAAGTGATCGAAGG	420	56.7
B0412.2	1652	624	CGTATCAGCATTCAACTTCCAA	645	56.57	707	CATTGCCTTGACGAAGATACCT	686	57.01
B0412.3.1	3403	3154	CGGCGAGTTACGGTGGTTGT	3173	61.78	3264	GCGAAGCGATTGTTGAAGTGTT	3243	60.24
B0412.3.2	3406	3157	CGGCGAGTTACGGTGGTTGT	3176	61.78	3267	GCGAAGCGATTGTTGAAGTGTT	3246	60.24
B0412.4	311	42	ACGCAAGTTCGGACCAGGAT	61	60.46	140	CGGAAGCATCTACGGCAGAG	121	59.56
B0414.1	1059	729	TCAAGACGGATACAGTGACGATT	751	57.36	832	TGCGATTACATAGAAGATATGAACCT	807	56.43
B0414.11	149	33	AAGACACACGCAGATTCAGATAAGAG	58	59.04	139	GCTGCTGCTTCTCCTTCTGTAG	118	57.29
B0414.2	1512	826	GGCAGGCAGAACAGCAGACA	845	61.1	907	GGTGGAATCATTGTCATTGGCA	886	61.42
B0414.3	867	175	GAAGCCGTCAGCAACCTCAA	194	59.95	293	GAGCGAAGGTGAGCGTTGGT	274	61.29
B0414.5	2806	127	TCAGTCCTGTTGAGTCAGTTGGC	149	60.29	235	TTGTCTTCTTCGGTCGGCTT	216	58.51
B0414.6	2493	1720	TATTGACACCTACACCACCGAGA	1742	58.11	1831	GGCTGCCGACATGATACTGG	1812	60.06
B0414.7A	4430	169	TGGTGTCGCAACGGTCTCTA	188	58.88	287	ATGAGGAAGTCGGTGAAGCC	268	57.79
B0414.7B	4368	169	TGGTGTCGCAACGGTCTCTA	188	58.88	287	ATGAGGAAGTCGGTGAAGCC	268	57.79
B0414.8A	2281	1680	GTGGAAGAGATGAACACTTGTGAC	1703	56.47	1779	CAGTTGTGATTGGACGACGA	1760	56.66
B0414.8B	2251	1680	GTGGAAGAGATGAACACTTGTGAC	1703	56.47	1774	CAGTTGTGATTGGACGACGA	1755	56.66
B0416.10	737	535	TTGATCGAAGCGAGAGAATGC	555	59.14	607	TTCTCCTTCATACAATTGACGCA	585	58.37
B0416.1	3881	3392	AATGATGAGACAACTGATGACGAG	3415	56.97	3511	TCCGCTCTCTGATTGCTGAT	3492	57.16
B0416.2	637	76	CCAACACTTCTGAATGCCGTT	96	58.69	191	GCTTCCGAGTGACAGATTCCA	171	58.87
B0416.3	974	135	AGCAACGACGACGGAGAGTA	154	57.16	253	CACGCTAATCAACTTGGTGAGTAG	230	56.89
B0416.4	760	480	GTACAGCCGTACTGACAAGAACC	502	56.63	576	GATTCCGTTGCCAGTGAGTT	557	56.3
B0416.5A	1979	1281	CACATTCAAGTCTGCCAACTCACC	1304	61.72	1385	AAGAACGAGAAGTGTAGCAAGAAGTGA	1359	59.97
B0416.5B	1833	145	CTTCTTGCCGTTGCTCTTCT	164	56.06	264	TGATGAGATGACACGAATAACAGC	241	57.88
B0416.6	1715	433	AATGTGAAGAACGAAGTGAAGAAGT	457	56.49	552	GCGGTAATAAGCGGTGTACTG	532	56.2
B0416.7A	493	132	CCATGGTGTGTAAGAATTCGTG	153	56.64	201	AATCAACTGAGGCAACTCCGT	181	57.4
B0416.7B	321	118	GGTTGTATTCCATAACTGCAGTCG	141	58.61	224	GTTGGCGAATAGGAGCGTGT	205	58.8
B0432.10.1	1054	318	AGATGCGGAACACGGAGAAG	337	58.88	421	GCAATTATCAGCCTTCCAGTCTT	399	57.63
B0432.10.2	1486	750	AGATGCGGAACACGGAGAAG	769	58.88	853	GCAATTATCAGCCTTCCAGTCTT	831	57.63
B0432.11	628	95	GCAGTCATAAGCGTGGAGAAG	115	56.35	182	GCTGGAGCTGGAATTGAGGT	163	57.93
B0432.12	581	186	GGATCACATCTAGAGAAGAGGCTCA	210	59.03	299	GCATTCCGTAGCATTCTCCTT	279	57.08
B0432.13.1	1425	689	AATTGAAGATGGAAGTTCAGTCG	711	56.19	783	TTCTCGGAGATCAAGAACAGTCTT	760	57.35
B0432.13.2	1491	1335	TACGTCGAATCTTACGGAATACGT	1358	57.88	1407	CCACTAGGTGGCAGTGAACATC	1386	58.19
B0432.1	795	327	ACTGAACATCGCTGGTGGTG	346	58.16	446	CCAACAGTGGACAATGACAAGA	425	57.17
B0432.2	721	139	GGATTAGATGGAGCCGAACC	158	57.15	249	GCCTGGAAGAATCACAATATCG	228	57.32
B0432.3	637	276	GATGCGATCAGAGCTTGTTGT	296	56.62	352	GAACATCTGTACGGTAGGAGACG	330	56.57
B0432.4.1	1078	407	GACTGGAGATGGACGGCTTC	426	58.27	526	GTAGGTGTACATCCACGCCAA	506	57.09
B0432.4.2	1154	407	GACTGGAGATGGACGGCTTC	426	58.27	526	GTAGGTGTACATCCACGCCAA	506	57.09
B0432.5A	1672	166	CGGAGACAGAACACAATTCAACA	188	58.74	255	GATTCCTTCGTCGTTCAGTTGT	234	56.94
B0432.5B	1496	963	CTAGTGATGAGCACATTGAGAAGC	986	56.98	1082	CTCCATACGCCGACAGTAGC	1063	57.08
B0432.5C	1675	169	CGGAGACAGAACACAATTCAACA	191	58.74	258	GATTCCTTCGTCGTTCAGTTGT	237	56.94
B0432.6	1086	551	GTGATTCGATTGAGACAAGCCT	572	57.03	656	GCAGTATGGACATTACGTTCCG	635	58.13
B0432.7	1924	881	ACTATTGGAGATGACGATTGTATGATG	907	58.45	995	CAGTTGAAGCAAGTGTTGGCA	975	58.56
B0432.8.1	1064	344	TTGAGGAGCAGGAGACGGTT	363	58.47	463	GGCATTCCAGAAGGATCTCAA	443	57.79
B0432.8.2	1221	344	TTGAGGAGCAGGAGACGGTT	363	58.47	463	GGCATTCCAGAAGGATCTCAA	443	57.79
B0454.10	1073	838	GTTGCTACCACACATTCCACAG	859	56.74	955	GCAGCGACGAGATTCTATGC	936	57.29
B0454.1	1477	1119	CCAGTTGTGGAGAATGTTAGTTCA	1142	56.99	1227	CAATACGGATCGCTTGGTATG	1207	56.79
B0454.13	137	17	CTTCGGCTCAGACTTCGGCTT	37	61.8	134	TAAGCCTAAGCACAATCCTAAGCCTAT	108	59.99
B0454.26	501	325	AAGATGCGGACGATTAGAGTGGA	347	60.89	427	TAACCTGCTCGCCACGCTCT	408	61.91
B0454.2	975	765	GGCGTTCGTGCTTCTTCTGA	784	60.09	861	TGCTGTGGAGTGCGTGGTAG	842	59.48
B0454.3	1090	787	ATGCTTCTTGTGGTAACGCTATTCC	811	60.63	864	CATAGTGGCGATCATCATAGAGTACC	839	58.99
B0454.4	1011	710	GGACACTGAGCAGGCATAAGG	730	58.41	812	AAGGCGACGACTACCAGCAT	793	58.42
B0454.5	617	298	CGAGAGGTTGAGACGACGAT	317	56.5	415	GTGAATGTAGCCGCAAGGAT	396	56.38
B0454.6	1971	1490	CTCGGACACCAGCAGAACTC	1509	57.03	1561	GGATAGACACGGAAGGAATGG	1541	57.08
B0454.7	1260	400	GCAGATTGTACGGACAGGAGA	420	56.47	501	TCTGTGGAAGGTGTAACAATAGTTG	477	56.21
B0454.8	1927	1547	GTAATCCTGAAGCGGTAATGTTGG	1570	59.74	1666	TGGAAGTGGAGTCGGCTGTT	1647	59.28
B0454.9	1135	592	AGGAGGAGCCGTATGAGAATC	612	56.09	711	GATGATAATCGGTGAAGGTTCC	690	56.16
B0457.12	561	478	GCTCAGTTCCGAACACCTTCC	498	59.69	547	ACTTGATGAATAGGTTCTCACGCCTT	522	61.37
B0457.16	214	75	CCATTACTTATCGCCACTGATGC	97	59.48	183	TCGGCGTCATGTAGAAGAAGAG	162	58.22
B0457.19	351	218	AGGTCGGCTAATGAATGTTCTCTT	241	58.4	337	GATGATATTGCCTTCGTGTGC	317	56.79
B0457.1A	3638	281	TCCATCCAACATCAACTGCCA	301	60.86	363	TGAAGTAGCACATTGAGTCTCCATTG	338	60.48
B0457.1B	3632	390	GCGTGTCCAATGATGAGCAA	409	59.24	464	TGTGGTTGTAGTCGTCGTGGT	444	57.58
B0457.1C	480	243	TCCATCCAACATCAACTGCCA	263	60.86	320	TTGTGGTTGTAGTCGTCGTGGT	299	59.02
B0457.2	1150	267	GAAGAAGAAGCTAATTCTGGTAGATCA	293	56.85	362	TTCATTGGATGACGGAGGAG	343	57.11
B0457.4	885	632	AGTCTCCTCTGCCACCGATG	651	58.84	751	GCTTCTTCATTCCATTGCGA	732	57.5
B0457.6	584	75	GCGACGAGATGACCGTATTCG	95	61.46	168	GCTGCTGCTGCTAGTTGGCT	149	59.52
B0457.8	123	38	AATAGGCGATAAGACGGATGG	58	56.87	120	TCTCGTATTCCGGTTGATCG	101	57.23
B0462.3	983	482	CGTTGAACAATGCTAGAAGCCTAA	505	58.67	593	TCACTCCAGAATGTAACTGATAACCTT	567	57.55
B0462.4	398	139	AGTCTACCACAAGCAATCACTCAA	162	56.76	258	TTGATGGTGAAGAGTGGAGGTT	237	57.24
B0464.1.1	1761	976	GCCTTCAACTTCCATTATCACG	997	57.38	1077	GGCTGCGATCTCATCTTGATAG	1056	57.67
B0464.1.2	1782	997	GCCTTCAACTTCCATTATCACG	1018	57.38	1098	GGCTGCGATCTCATCTTGATAG	1077	57.67
B0464.2A	3920	3337	TCGGATAATGATGATAAGCCAAT	3359	56.38	3434	GCATCACTTCCATCACTGTCC	3414	56.6
B0464.2B	845	43	GCGTACAATGCGTTACACTTCA	64	57.54	162	TTCGTCCATCTCCTTGGACTT	142	57.31
B0464.2C	4055	3472	TCGGATAATGATGATAAGCCAAT	3494	56.38	3569	GCATCACTTCCATCACTGTCC	3549	56.6
B0464.3.1	347	80	AGTCCTCTTCATTCTCAGCGTCA	102	59.12	182	CATGTCGATGTTCTTCTTGTAGCC	159	58.81
B0464.3.2	465	193	AGTCCTCTTCATTCTCAGCGTCA	215	59.12	295	CATGTCGATGTTCTTCTTGTAGCC	272	58.81
B0464.4.1	2033	269	GGCAGCACCTCTTCTCTCAC	288	56.2	366	TCTTCATGTTCGTATCAATGTTCTC	342	56.19
B0464.4.2	2115	1	ATTCCTCAACTCCTATTACTCAACTCTT	28	56.7	108	CACCTCGCAGTTCATTACCTC	88	56.04
B0464.5A.1	3771	1446	CGGTGGTGGACATTCAGATTC	1466	58.84	1531	GTGGATCTTCTTGTTCTTCATCGT	1508	57.46
B0464.5A.2	3605	1446	CGGTGGTGGACATTCAGATTC	1466	58.84	1531	GTGGATCTTCTTGTTCTTCATCGT	1508	57.46
B0464.5B.1	2288	2061	ACGACGACGACGAGGAGGAG	2080	61.33	2170	ACGAGACGGTGATGGAAGTGTT	2149	59.49
B0464.5B.2	2339	2112	ACGACGACGACGAGGAGGAG	2131	61.33	2221	ACGAGACGGTGATGGAAGTGTT	2200	59.49
B0464.5C.1	2785	1231	GCCACCACCATCTCTCTATCC	1251	57.13	1318	TGAAGCGTTGAAGTTCTCCAA	1298	57.22
B0464.5C.2	2619	1231	GCCACCACCATCTCTCTATCC	1251	57.13	1318	TGAAGCGTTGAAGTTCTCCAA	1298	57.22
B0464.5C.3	2836	1282	GCCACCACCATCTCTCTATCC	1302	57.13	1369	TGAAGCGTTGAAGTTCTCCAA	1349	57.22
B0464.5D.1	2624	132	AACACGCCTACATCTCCTCAAG	153	57.12	244	TCTTCATTAGCATTGACTTCGGT	222	56.73
B0464.5D.2	2476	151	CGGTGGTGGACATTCAGATTC	171	58.84	236	GTGGATCTTCTTGTTCTTCATCGT	213	57.46
B0464.5D.3	2458	132	AACACGCCTACATCTCCTCAAG	153	57.12	244	TCTTCATTAGCATTGACTTCGGT	222	56.73
B0464.5D.4	2484	159	CGGTGGTGGACATTCAGATTC	179	58.84	244	GTGGATCTTCTTGTTCTTCATCGT	221	57.46
B0464.6.1	2076	1587	TTCTGGCTTATATGGATGCTCAACT	1611	59.19	1669	GAATCGGCTGGTGAATGGCT	1650	60.93
B0464.6.2	2270	1781	TTCTGGCTTATATGGATGCTCAACT	1805	59.19	1863	GAATCGGCTGGTGAATGGCT	1844	60.93
B0464.7	555	99	ATATGGCACCAAGCTCACCGA	119	61.33	170	TTCAGAAGGAGATACTGTCCGAACA	146	60.1
B0464.8	1758	405	TGGACAAGAAGTAGAGAATGAAGATG	430	56.93	499	CTTCTCCACCAACTTCACCAA	479	56.36
B0464.9	1181	359	TAAGAGGACACGGCGACACT	378	57.01	477	GCATACTGGTGAATCGTCTTCG	456	58.33
B0478.1A	1552	48	ATTATCCACAACATCATCGTATCCG	72	59.82	126	GGAGGATGCGAGCAGAGTGT	107	59
B0478.1B.1	1449	1127	TTCTCGAATGTTAGTCATAGATCCG	1151	57.59	1243	GGAAGTGGAGGTGGAGCATA	1224	56.23
B0478.1B.2	1453	1131	TTCTCGAATGTTAGTCATAGATCCG	1155	57.59	1247	GGAAGTGGAGGTGGAGCATA	1228	56.23
B0478.1C	2217	12	ATTATCCACAACATCATCGTATCCG	36	59.82	90	GGAGGATGCGAGCAGAGTGT	71	59
B0478.3	456	315	TTGTCTATGTCTAAGTACGGCCACAGA	341	61.12	419	AAGGTGTTATACGCAGTCTCTCCAA	395	59.25
B0491.1	1431	1060	TTGTCTGGTACATTGTTCTTCTACCT	1085	56.37	1166	CCAGATTCCTTGTGTTGCGA	1147	58.3
B0491.2.1	1042	119	CGGAGGTTGATGGATTCAGAGA	140	60.02	238	GACGACGGACACGCTTGCTA	219	60.94
B0491.2.2	1027	104	CGGAGGTTGATGGATTCAGAGA	125	60.02	223	GACGACGGACACGCTTGCTA	204	60.94
B0491.2.3	1037	114	CGGAGGTTGATGGATTCAGAGA	135	60.02	233	GACGACGGACACGCTTGCTA	214	60.94
B0491.4	1522	502	GCAAGTTGTACGGTGGATTATAGG	525	57.75	574	CGAAGGCGGTGAAGAAGATG	555	59.4
B0491.5.1	1141	751	GGTTCGCTAGTGTTGCTGTTG	771	57.18	865	CGTTGATACTGCCAGAATGCT	845	56.62
B0491.5.2	1119	751	GGTTCGCTAGTGTTGCTGTTG	771	57.18	865	CGTTGATACTGCCAGAATGCT	845	56.62
B0491.5.3	1218	828	GGTTCGCTAGTGTTGCTGTTG	848	57.18	942	CGTTGATACTGCCAGAATGCT	922	56.62
B0491.6A	1765	1533	AACTGAAGAAGAGAGAAGATTGCG	1556	57.22	1640	TCCTGGTGCTTGAACTGTGA	1621	56.35
B0491.6B	1686	1454	AACTGAAGAAGAGAGAAGATTGCG	1477	57.22	1561	TCCTGGTGCTTGAACTGTGA	1542	56.35
B0491.7	976	241	GCTCTACTTGTCGTTGGAGACC	262	56.71	351	CATGATGGAAGCATTGTGAATC	330	56.63
B0491.8A	3005	292	TCAGTCGGAATGGATGTAGCC	312	58.6	375	ATACGATGAGATGGCGAGCA	356	57.88
B0491.8B	2990	292	TCAGTCGGAATGGATGTAGCC	312	58.6	375	ATACGATGAGATGGCGAGCA	356	57.88
B0491.8C	2901	203	TCAGTCGGAATGGATGTAGCC	223	58.6	286	ATACGATGAGATGGCGAGCA	267	57.88
B0495.10A	2334	2038	AAGCAGAGAGCAATACCAACGA	2059	57.77	2138	TTGATCCTCCACTTGATTCCA	2118	56.63
B0495.10B	2259	1832	CGGCAAGACAGAAGAGGAAG	1851	56.34	1933	TTGAAGTACTGAGTGACATCTCTCG	1909	56.52
B0495.10C	2338	2088	AAGCAGAGAGCAATACCAACGA	2109	57.77	2188	TTGATCCTCCACTTGATTCCA	2168	56.63
B0495.12	130	5	CAAGTGTATACTTGAATCTAATTGGACA	32	56.08	121	ATCGCTTCCACAACCAGACA	102	57.74
B0495.15	142	42	CGGAACTCTCGACTGAATTGC	62	58.53	142	TGGCGAGTGGTTAGCATGTAAG	121	58.9
B0495.18	149	16	TTCACAGAAGGAGGATGCAAG	36	56.6	130	TCAATCTTCGACAGGCAACG	111	58.45
B0495.20	144	47	CGATTACACTTAACCAGTACATTCGT	72	56.72	131	ATTCCATCTCTTCAATCAACACACT	107	56.93
B0495.22	147	9	TTGAAGTGACATTGATAGTTGCCA	32	58.29	127	GAATAATTCAATGAGTCCGCCTT	105	57.39
B0495.2	2593	504	AACAGAAGTAACAGAGATCGTTCGTC	529	58.16	606	TGTCATTATCAGGAGAAGTTGTGC	583	57.07
B0495.4	2058	1144	CCTTGGAGTTGTTGTTATGTGCT	1166	57	1240	ACGAAGACCTCCATAAGCCAT	1220	56.42
B0495.5.1	2276	295	TTGACAGAGAAGAACGACCAGAC	317	57.19	370	CATCCACCGTGTCCACTTGA	351	58.94
B0495.5.2	2288	307	TTGACAGAGAAGAACGACCAGAC	329	57.19	382	CATCCACCGTGTCCACTTGA	363	58.94
B0495.6	471	228	ATGAACCGTCACGAATGGATTG	249	60.55	335	TCGGCTCTCGTTCTCCACAA	316	60.48
B0495.7.1	2994	16	CGTGGAGGACCGAATGAGTT	35	58.59	124	TCCAATGTCTGAATCCAATCG	104	57.06
B0495.7.2	2858	16	CGTGGAGGACCGAATGAGTT	35	58.59	124	TCCAATGTCTGAATCCAATCG	104	57.06
B0495.8A	1123	876	ATACAGAAGAGATGACAGAGGAGACC	901	57.25	974	CGAAGAAGTTGAAGGATTGCTC	953	56.87
B0495.8B.1	379	113	TTGTCGTGCCTTCTTGCTTG	132	58.64	203	ACGATACGCTCGCAGCACTT	184	59.63
B0495.8B.2	381	113	TTGTCGTGCCTTCTTGCTTG	132	58.64	203	ACGATACGCTCGCAGCACTT	184	59.63
B0495.9	927	252	AACTACCGACCAGCAAGACG	271	56.56	370	GCGAGAGCATAATGAATGACG	350	57.09
B0496.11	367	40	CGGCCTACGTATTCGCTGAC	59	59.33	159	TTCTGCACACTGTTCTGCACA	139	57.63
B0496.19	415	213	TGACATCATTATTATCATCGAGAGC	237	56.21	332	CCGTTCGATACAATAATATTCTCTGG	307	58.18
B0496.2	1126	765	GCAAGTGCCAAGATTCTTCC	784	56.08	858	CATGTATCGTTGTAGAGGATGTCTTC	833	57.06
B0496.3A	4762	3033	ATTGGAACAGCAGAAGAAGCA	3053	56.32	3124	GGATCAGTCGAGAGAGGAGAGA	3103	56.32
B0496.3B	5047	2966	TACGGACAAGAAGGAGGAAGC	2986	57.17	3069	CAGACGGACGGAATAGAAGGT	3049	56.9
B0496.3C	1689	740	GGACAGCCAAGGAGTATTCTGA	761	57.03	812	GCTCATAAGACGATTCAACACG	791	56.18
B0496.3D	4975	3156	ATTGGAACAGCAGAAGAAGCA	3176	56.32	3247	GGATCAGTCGAGAGAGGAGAGA	3226	56.32
B0496.3E.1	5688	610	ACGATTGAGTGGCAGTGATGTG	631	59.62	680	CAGAGGATGTCGGCTTCACC	661	59.24
B0496.3E.2	5686	608	ACGATTGAGTGGCAGTGATGTG	629	59.62	678	CAGAGGATGTCGGCTTCACC	659	59.24
B0496.3F	4945	2966	TACGGACAAGAAGGAGGAAGC	2986	57.17	3069	CAGACGGACGGAATAGAAGGT	3049	56.9
B0496.3G	4783	2849	TACGGACAAGAAGGAGGAAGC	2869	57.17	2952	CAGACGGACGGAATAGAAGGT	2932	56.9
B0496.3H	4753	2849	TACGGACAAGAAGGAGGAAGC	2869	57.17	2952	CAGACGGACGGAATAGAAGGT	2932	56.9
B0496.3I	5090	3009	TACGGACAAGAAGGAGGAAGC	3029	57.17	3112	CAGACGGACGGAATAGAAGGT	3092	56.9
B0496.5	1298	214	TCTCTCTGGAATTGGTACATTGATC	238	57.36	326	CATTAATTGCACGGAGAAGACA	305	56.57
B0496.6	717	456	AAGTCATTCAATGAGAACTGCAATC	480	57.55	561	TGGAATTGGCAATGGTGATG	542	58.77
B0496.7	441	172	AACATTAAGTGCTGGAAGTCATTCAG	197	58.82	271	TCCTCCGTGACCGTATCCTT	252	58.05
B0496.8	1669	969	TATTACTGTGGTAGACATTATGCTGATC	996	56.04	1049	GTACTCGTTGGCGAAGATGAG	1029	56.19
B0507.10	1430	584	CAGAAGAAGCGATTGGAGAAGA	605	57.44	655	TGTCATCAACTGTGCCGAAT	636	56.11
B0507.11	939	368	TACTATTAGGTGGATTATGGTGTATTGC	395	57.02	478	TGTCTGTCGGACTCCATGATAC	457	56.17
B0507.1	1987	1288	GGATTCTGTAGCCACCGAGA	1307	56.39	1395	CTGTCTCCATAGTACGCCATTG	1374	56.07
B0507.14	193	65	AGAAGAAGACGAAGATGGCTTGTTG	89	61.01	182	CGAGTGTGTAGTTGAGAAGGCGAA	159	61.57
B0507.15	821	125	AAGCCGAGTCTGATCCACTG	144	56.5	241	TGCAGTCCTGAATCTGATTGC	221	57.49
B0507.2	1446	1119	CAGCGGAATCATGGAATACG	1138	57.65	1232	CCTCGTGAACTGGATCAAGC	1213	56.91
B0507.3A	1443	1036	ACCAGTGCTCGTACCACAAGTG	1057	58.78	1140	TGCTGAGGAGGCGGTGTAAC	1121	59.84
B0507.3B	1091	684	ACCAGTGCTCGTACCACAAGTG	705	58.78	788	TGCTGAGGAGGCGGTGTAAC	769	59.84
B0507.5A	645	372	AATGGAGAATCATGCCACCA	391	57.39	490	ACTCCTCAATCGCTGCATCA	471	57.99
B0507.6	2204	1665	AAGAGGATTATTGGAAGGATTGG	1687	56.45	1766	AGCTGTGACTGTTAACATCATACACA	1741	56.69
B0507.8	1276	404	GACGCTACGTCTAAGTTCAACGA	426	57.41	493	TTCAGATTCCATAATCATGCTTCTAG	468	56.9
B0511.10	1720	60	GATCATTCCGCTCTTGGAGTTC	81	58.78	165	ACTATCAATCATATTGGTCTTGGTCA	140	56.83
B0511.1	1007	380	GGAATGATTATGCCAGGACTTG	401	57.18	490	CCACACCTTGCTCTTGCTCT	471	56.72
B0511.11	1736	480	TGCCACTGATCAATCTTCTCAA	501	57.02	599	TTCTCCATCACCTCATTCGG	580	57.11
B0511.12A	6894	4454	ACTTGAGATGGTTGGCATGG	4473	57.04	4571	ACGAGGAGACGACGGAGTTC	4552	57.92
B0511.12B	6816	4376	ACTTGAGATGGTTGGCATGG	4395	57.04	4493	ACGAGGAGACGACGGAGTTC	4474	57.92
B0511.13A	1735	1234	ATGATAGTTCACAGGATGTCTTCG	1257	56.09	1347	AATACGTACGGCTTCGCTTG	1328	56.74
B0511.13B	1160	566	TGAAGCAGAGCTTATCCTGGA	586	56.41	683	CTCATCAACTTGGTCGCACTC	663	56.99
B0511.15	150	35	CAATCGCATAGGCAGGTGAA	54	58.33	150	AAGATCCTACCTCTGCCTACGTG	128	57.63
B0511.17	262	74	TTCACAGACCGTGGAATGGA	93	58.49	173	CCATCGTCGCTCTCAATATCC	153	58.22
B0511.2	1407	71	ATGTAGCGATGGCTCAGACG	90	57.54	169	TTGTATTGTTCTTCGATTCTTGAGA	145	56.07
B0511.3	867	579	TCGAATCAAGGATCTCCTTCA	599	56	694	CATGCTTGATGTTACTAGAAGTCAACA	668	57.76
B0511.4	1149	830	TGATCGAGAGACAGTTGGCACA	851	60.4	949	TGTAGGTCGGACGGTTCGGT	930	61.26
B0511.5	1003	552	GTAAGAACTCGTCGTCCAGCA	572	56.69	663	CACAATCATGTACTGTCATACAGAACA	637	56.92
B0511.6	1806	1539	ATCTTCCGATCAGCAATAAGCC	1560	58.36	1633	CGCCTTGAATGTGAATGACTG	1613	57.83
B0511.7	1009	408	ACTGTTGCTGCTTCTGACGAG	428	56.96	487	GGAAGTTGTGGAATACGACGA	467	56.29
B0511.8.1	1688	1147	GGAGAATGAGAATGAGTTGGAGA	1169	56.12	1232	ACATGCTGATGATGGCTTGG	1213	58.12
B0511.8.2	1699	1158	GGAGAATGAGAATGAGTTGGAGA	1180	56.12	1243	ACATGCTGATGATGGCTTGG	1224	58.12
B0511.9A	886	459	CAATGACGAATCTCCAACACC	479	56.57	548	CCAGAAGTTGAAGTAGGATTGCC	526	57.96
B0511.9B	958	215	GACGTTCCAGGACCAAGTACG	235	58.17	334	TGGAGCAGCGACAGGAGTTC	315	60.1
B0511.9C	826	459	CAATGACGAATCTCCAACACC	479	56.57	551	CCAGAAGTTGAAGTAGGATTGCC	529	57.96
B0511.9D	862	435	CAATGACGAATCTCCAACACC	455	56.57	524	CCAGAAGTTGAAGTAGGATTGCC	502	57.96
B0513.1A	3572	197	ATCACAGCAGCAGCAACAGC	216	58.78	316	AGCATTCCGAGTGTTGGCAT	297	59.15
B0513.1B	2258	379	GCTTCTGGAGGATCGGCAAG	398	60.8	487	CGGCGGTAAGAGTACGGTCTC	467	59.73
B0513.2A.1	665	444	CAGAAGGTGCTTGAGGCGAA	463	60.09	562	ATGACTTCCGCATCGTCGTC	543	59.66
B0513.2A.2	768	444	CAGAAGGTGCTTGAGGCGAA	463	60.09	562	ATGACTTCCGCATCGTCGTC	543	59.66
B0513.2B.1	766	442	CAGAAGGTGCTTGAGGCGAA	461	60.09	560	ATGACTTCCGCATCGTCGTC	541	59.66
B0513.2B.2	251	61	AGAAGGTGCTTGAGGCGAAG	80	58.28	166	TCGTCGTCGTCGTCTTCTGA	147	59.13
B0513.3A	316	59	CCAAGAACCACACCAATCACAA	80	59.32	146	TTCATGGAGAGGAAGATGTGCT	125	57.47
B0513.3B	217	4	CCAAGAACCACACCAATCACAA	25	59.32	90	TTCATGGAGAGGAAGATGTGCT	69	57.47
B0513.4A	441	169	AACTATGGACTCTTCGGACAGG	190	56.09	254	TCACAGGAATCGTTCTTGTACG	233	56.52
B0513.5	2095	1189	GCAGACTTACTTACAGCCAGCGA	1211	59.69	1286	ATGCTTGGTAGGTGTTGAAGATGT	1263	57.78
B0513.9A	531	130	CCAGCGACAATGACCAACAG	149	58.73	221	TCGTTCCACGTTGTCTACCATT	200	58.1
B0513.9B	358	27	CCAGCGACAATGACCAACAG	46	58.73	118	TCGTTCCACGTTGTCTACCATT	97	58.1
B0523.1	1382	1085	CCGTATGCCACCACACCAGTT	1105	61.54	1191	TCTGAGCGACATCCGACATTG	1171	60.76
B0523.3	1714	61	TCCGAATCTGGCACTCTACAC	81	56.47	152	CGCCGAATACGTAGGAGGTA	133	56.54
B0523.5	4347	1321	GCCGATCAACAGAGTGCTGA	1340	58.55	1409	TCCTCTTGTTGCTTCTCCGTAA	1388	57.75
B0524.2	1091	649	TTGTGTCGGTCACCAAGTTG	668	56.56	747	GATAGCAGCTCGCCATCAGA	728	57.75
B0524.3	1692	41	TTATGATATGGATGATTGGCTCGAC	65	60	119	AGGCGGAGTTGCTGGAGGTT	100	61.97
B0524.4	2319	857	GGACGAGTGTCAATACATCTACGT	880	56.04	926	CAATCATCCTTCAAGTCAGCAA	905	56.58
B0524.5	569	237	CGAGCAGATACGAATTGTGGA	257	57.45	334	CTAATTCAGAGCTCGGCGTT	315	56
B0524.6	830	259	AACAAGCAGCAGTGTCGATGGA	280	61.68	344	TGTCGGTGTTGTCGACGGTT	325	60.97
B0545.1A	2361	3	GGAGAGCGAGACATCACTGG	22	56.96	105	CGGAAGTAAGTCAACTGGAACG	84	57.55
B0545.1B.1	2422	157	GACATAATGACATCCAGAAGCAAC	180	56.46	270	GAAGAAGGTGGCGACGAACT	251	57.99
B0545.1B.2	2646	381	GACATAATGACATCCAGAAGCAAC	404	56.46	494	GAAGAAGGTGGCGACGAACT	475	57.99
B0545.3	1073	848	GGCTCGACAAGATGGCTCAC	867	59.39	948	TTGAGGTTGGTGTGGAGGATT	928	57.95
B0546.1.1	473	214	CCAGGAGGAGGTCAAGCATC	233	58.27	289	AATGCGTTGTTGATGGCGTT	270	59.96
B0546.1.2	745	486	CCAGGAGGAGGTCAAGCATC	505	58.27	561	AATGCGTTGTTGATGGCGTT	542	59.96
B0546.2A	1574	182	CCGTTCTCAGGAGGATGGAC	201	58.11	282	GGACTGGTGATGATGATGGAA	262	56.8
B0546.2B.1	1575	183	CCGTTCTCAGGAGGATGGAC	202	58.11	283	GGACTGGTGATGATGATGGAA	263	56.8
B0546.2B.2	1548	155	CCGTTCTCAGGAGGATGGAC	174	58.11	256	GGACTGGTGATGATGATGGAA	236	56.8
B0546.2B.3	1534	142	CCGTTCTCAGGAGGATGGAC	161	58.11	242	GGACTGGTGATGATGATGGAA	222	56.8
B0546.3A	1284	241	GGATGGATGTACGAGTTGGC	260	56.51	331	CCTCTCGTTCGGTGATGTTC	312	56.75
B0546.3B	975	488	TTAATCGGATGACACGTGAATTGG	511	61.66	583	GGTCTTCGTTGTGCTCTTCGTC	562	59.88
B0546.3C	546	59	TTAATCGGATGACACGTGAATTGG	82	61.66	154	GGTCTTCGTTGTGCTCTTCGTC	133	59.88
B0546.4A	747	225	GTTGGCATACGGTTCGAGATG	245	59.04	325	CGTCTCCTTGTATGTCTGCGA	305	57.58
B0546.4B	1096	225	GTTGGCATACGGTTCGAGATG	245	59.04	325	CGTCTCCTTGTATGTCTGCGA	305	57.58
B0546.4C.2	682	364	AACTTGGAGATGAGCCGCTACC	385	60.55	457	ATTCCGCCGAAGATGACGAG	438	61.05
B0546.4C.3	399	107	GTTGGCATACGGTTCGAGATG	127	59.04	207	CGTCTCCTTGTATGTCTGCGA	187	57.58
B0547.1	1205	277	ATTATTCTTGATGTATTCGCTCTTCC	302	57.23	361	CTGTCATGTACTCGTAGGCTTGAG	338	56.93
B0554.2	1644	930	GACGAGATCGTGCTCTCCGA	949	60.07	1049	TCCATTGTGCCAGGTGTTGC	1030	61.46
B0554.4	1812	98	ATCCAGTTGTGACGCCTCCT	117	58.2	193	GATTGGACGGAGTGACAGCA	174	58.24
B0554.5	1550	558	CTCGTCTGAGTTCATCCTCTACCG	581	60.24	677	TGAATGCGGAGAACAGGAGAT	657	58.33
B0554.6	1179	632	TCTCGTTGAGCCTAGTAGCATTC	654	56.64	751	AGAATCCAGTAGTGGTGAAGGC	730	56.08
B0554.7	1476	532	TCAACGGATATAGTGGAACATTCTGGT	558	61.76	616	ACACGGCGATGAGGACAAGG	597	61.95
B0563.10	458	90	ACAGCAACTGGCAGCCTATC	109	56.64	201	ACTTGGAGTCTGTGCTTGTTGA	180	56.19
B0563.15	180	21	AACAATCAGCCATCTAATATACTCGTT	47	56.84	129	TCTGACCTCATATGACCTTAACCTAA	104	56.37
B0563.1	564	94	AACTTCAAGGACACACTTATTGCTATG	120	58.05	202	TTGTGGACACTTCAATTGTGACTT	179	57.32
B0563.18	683	400	TTACCTTAACTATGGAAGCGAACA	423	56.09	511	CGAATCTTAATCGAGTCGGTGA	490	57.95
B0563.2	1074	770	CCTGGACTGTTGTATTGTTCGC	791	58.24	839	GAGTCGCATAACCAGAAGCCA	819	58.93
B0563.4	1083	18	GCGACAATCAACAGCCATCT	37	57.35	97	ACCTCGTCGTCGTCACTGTC	78	57.29
B0563.5	480	82	TAACGACTACTACAACAGAAGAGCATC	108	56.41	157	TGAGATGGTTGATGAAGAAGGAC	135	56.87
B0563.6A	2824	855	AACGCAAGGAGCAAGGCACT	874	60.89	962	GCAACAAGTTAATAGCAGCAGGAAT	938	58.94
B0563.6B	1533	699	AACGCAAGGAGCAAGGCACT	718	60.89	806	GCAACAAGTTAATAGCAGCAGGAAT	782	58.94
B0563.6C	1399	855	AACGCAAGGAGCAAGGCACT	874	60.89	962	GCAACAAGTTAATAGCAGCAGGAAT	938	58.94
B0563.7	748	95	ACTCGCAACAGAGTCAACCG	114	57.54	198	TCCAGAACCGTCAGTGTCAA	179	56.18
B0563.8	258	78	CGCAGAGCACAGAAGAGAGTT	98	56.17	192	ACGAATATTGCTCCACTTCTCAG	170	56.36
B0563.9	231	47	TTCTCATTGCATTGTCAACATCT	69	56.01	148	GACCACCATTACCGAACCAA	129	56.83
B0564.10A	1210	149	ATACACCAGCAGCAGCAGTCG	169	60.05	230	GGAGCAGAGAGTGATGATCCAAT	208	58.29
B0564.10B	1033	31	ATACACCAGCAGCAGCAGTCG	51	60.05	112	GGAGCAGAGAGTGATGATCCAAT	90	58.29
B0564.10C	619	354	AACGATTCCAATGTCTCCAACG	375	59.81	456	CGTGGCAGATGTGGAGAATG	437	58.68
B0564.10D	607	342	AACGATTCCAATGTCTCCAACG	363	59.81	444	CGTGGCAGATGTGGAGAATG	425	58.68
B0564.11.1	1272	389	TACCAAGACAACTAATGCCACCA	411	58.17	492	TCCGTATGCCTTCTCAGATAGC	471	57.24
B0564.11.2	1286	403	TACCAAGACAACTAATGCCACCA	425	58.17	506	TCCGTATGCCTTCTCAGATAGC	485	57.24
B0564.1A	1217	156	GACTACACCACATCAACACTCACA	179	56.25	266	TGCTTGTTCTGCGAATACTAGC	245	56.22
B0564.1B.1	647	129	GACTACACCACATCAACACTCACA	152	56.25	239	TGCTTGTTCTGCGAATACTAGC	218	56.22
B0564.1B.2	657	139	GACTACACCACATCAACACTCACA	162	56.25	249	TGCTTGTTCTGCGAATACTAGC	228	56.22
B0564.1C	674	156	GACTACACCACATCAACACTCACA	179	56.25	266	TGCTTGTTCTGCGAATACTAGC	245	56.22
B0564.2	762	203	AACGGCTCTCATTCCAACTG	222	56.46	305	CAGAACGTGGTTGACTGGATT	285	56.23
B0564.4	1266	147	CTATAGAACTGCAATGAGTGAACCTAG	173	56.01	234	CAATGGAATGAATGACAAGCG	214	57.7
B0564.7.1	1939	1478	CAAGATACTCATTGTCAACTTCCGA	1502	58.37	1585	CCATTGTGATGTGTTCACTAGCAAG	1561	59.58
B0564.7.2	1933	1478	CAAGATACTCATTGTCAACTTCCGA	1502	58.37	1585	CCATTGTGATGTGTTCACTAGCAAG	1561	59.58
BE0003N10.1	2443	70	CGAGAACAATCAGTAGCAGTGG	91	56.28	162	AACTACGGTGGATGACGCAA	143	57.69
BE0003N10.2	1670	859	ATTCTAATCAATATGTGGACTTGGCTA	885	57.5	948	GCTGTGGTAGTAGGCGGAAG	929	56.21
BE0003N10.3	3795	3385	CATACAGTAATGTTCCTGAAGTGCGAT	3411	60.56	3461	AGACAACACGACCGCTCCAA	3442	60.26
BE10.1	1002	650	GGCAATCGGAATCTGTTACCT	670	56.8	753	TCGGAGAACATTGTGACCTTG	733	57.25
BE10.2	1670	310	CTGGAATGCTCAGCCAATGC	329	60.32	379	CACACAATCACGTACAAGAATATCGC	354	60.59
BE10.3	1753	554	AATATGGTCCGATTCAGGAGAA	575	56.31	660	CGACAAGACGATTCTATGTAGGAG	637	56
BE10.4	1075	651	TATGATGGAGAACTTGAATGACACG	675	59.04	748	CAGATGTTAGAACCGCCAGGT	728	57.8
BE10.5.1	325	175	AAGTGCTCCAATGGATGTTCGT	196	59.47	293	CCGTGTGTTCTCGAATAATTACCAA	269	60.09
BE10.5.2	385	41	AAGGTGTGACAATATGTGCTTCTGTAGA	68	60.29	137	CGGCTGGTCATGACGATTCTC	117	61.5
BE10.7	150	60	GCCTAAGCGTAGGATTAGGCTT	81	57.06	139	GCCTAAGAATTAGCTTCAGCGTA	117	56.07
C01A2.1B	353	9	TCACCGACATACGAACCTAACG	30	58.63	126	TCAGAAGCTCGTCTTCTTCAGC	105	57.7
C01A2.2A	713	61	GGATTGTGTATGAGCAGGAAGTG	83	57.36	145	TCATTCTCACGGAAGGTTATCAC	123	56.86
C01A2.2B	252	57	CATGGATGTTCATCGACGAGT	77	57.05	162	CACAACGTAGATCGCAAGCC	143	57.99
C01A2.3	1596	237	TACTGGAAGAACTCGGATTATGG	259	56.14	355	TGTAGCTGCAACGATTGTAACC	334	56.66
C01A2.6	823	442	AAGGAGCAGGAGGACGATCT	461	56.6	534	CCTGTCACGTCTCTCTTGGC	515	57.03
C01A2.7A	666	149	AACGGTCTGTTCAAGAAGCG	168	56.68	249	GTCATCGAACGAAGAAGCAGA	229	56.75
C01A2.7B	725	151	AACGGTCTGTTCAAGAAGCG	170	56.68	251	GTCATCGAACGAAGAAGCAGA	231	56.75
C01A2.9	273	35	CCATCACCATGCTGTTCTGTC	55	57.59	154	CCTCGCTGTCTGTCTCCTCA	135	57.69
C01B10.10	1825	219	AACCTCCGATAGGAACTCTGAGA	241	57.18	328	CCATGTTGAATTGGACATACACG	306	58.73
C01B10.11	1126	169	GGAGTTGGACTCTACGATTCTGG	191	57.9	288	ATTGGAAGAAGGCGACGGTT	269	59.54
C01B10.3	1301	923	TATAATGGAGAATTGGCTAATATTGCAT	950	58.5	1019	CACTGTCGTTAAGCTCGTAATGAC	996	56.88
C01B10.44	716	235	TTAAGGAAGTTGAGACAATACTTCGA	260	56.65	343	GGAATATTCCTGTTGATGGCA	323	56.12
C01B10.49	200	73	AATGAGAGGAGAAGTATGAAGGAGGA	98	58.86	181	TTCCTTCTCTCTGCGTCTCCT	161	56.95
C01B10.4A	1774	1423	TGGAACGAGACGACAGGAGA	1442	57.95	1499	TCCTTGAGCCAATAGTCAGTGA	1478	56.18
C01B10.4B	1680	1329	TGGAACGAGACGACAGGAGA	1348	57.95	1405	TCCTTGAGCCAATAGTCAGTGA	1384	56.18
C01B10.4C	1747	1421	TGGAACGAGACGACAGGAGA	1440	57.95	1497	TCCTTGAGCCAATAGTCAGTGA	1476	56.18
C01B10.5A.1	753	413	TAAGACCAAGAAGGTTGCTGCCA	435	61.85	519	CCTTCTTCACTGGCTTCTTGGC	498	61.16
C01B10.5A.2	753	413	TAAGACCAAGAAGGTTGCTGCCA	435	61.85	519	CCTTCTTCACTGGCTTCTTGGC	498	61.16
C01B10.5B.1	498	135	TAAGACCAAGAAGGTTGCTGCCA	157	61.85	253	CCTTCTTCACTGGCTTCTTGGC	232	61.16
C01B10.5B.2	498	135	TAAGACCAAGAAGGTTGCTGCCA	157	61.85	253	CCTTCTTCACTGGCTTCTTGGC	232	61.16
C01B10.5C.1	483	135	TAAGACCAAGAAGGTTGCTGCCA	157	61.85	235	CCTTCTTCACTGGCTTCTTGGC	214	61.16
C01B10.5C.2	483	135	TAAGACCAAGAAGGTTGCTGCCA	157	61.85	235	CCTTCTTCACTGGCTTCTTGGC	214	61.16
C01B10.6A	1737	1394	CTACTGGAAGCACTGTCACCTCA	1416	58.13	1492	TTGCGTCTGTTGATGATTGG	1473	56.71
C01B10.6B	1728	1385	CTACTGGAAGCACTGTCACCTCA	1407	58.13	1483	TTGCGTCTGTTGATGATTGG	1464	56.71
C01B10.6C.1	1756	1413	CTACTGGAAGCACTGTCACCTCA	1435	58.13	1511	TTGCGTCTGTTGATGATTGG	1492	56.71
C01B10.6C.2	1736	1393	CTACTGGAAGCACTGTCACCTCA	1415	58.13	1491	TTGCGTCTGTTGATGATTGG	1472	56.71
C01B10.6C.3	1652	1309	CTACTGGAAGCACTGTCACCTCA	1331	58.13	1407	TTGCGTCTGTTGATGATTGG	1388	56.71
C01B10.6C.4	1733	1390	CTACTGGAAGCACTGTCACCTCA	1412	58.13	1488	TTGCGTCTGTTGATGATTGG	1469	56.71
C01B10.6D.1	689	491	CTACTGGAAGCACTGTCACCTCA	513	58.13	589	TTGCGTCTGTTGATGATTGG	570	56.71
C01B10.6D.2	659	456	CTACTGGAAGCACTGTCACCTCA	478	58.13	554	TTGCGTCTGTTGATGATTGG	535	56.71
C01B10.6D.3	795	597	CTACTGGAAGCACTGTCACCTCA	619	58.13	695	TTGCGTCTGTTGATGATTGG	676	56.71
C01B10.6D.4	511	313	CTACTGGAAGCACTGTCACCTCA	335	58.13	411	TTGCGTCTGTTGATGATTGG	392	56.71
C01B10.6D.5	764	566	CTACTGGAAGCACTGTCACCTCA	588	58.13	664	TTGCGTCTGTTGATGATTGG	645	56.71
C01B10.6D.6	743	535	CTACTGGAAGCACTGTCACCTCA	557	58.13	632	TTGCGTCTGTTGATGATTGG	613	56.71
C01B10.7A	410	61	TGCTAATATGTCTAGTTGATTCCAGTTC	88	57.34	138	CTATTGCAAGACGAGCTCCTG	118	56.5
C01B10.8.1	2113	293	TTGAGACTGGAGATGCTGCTAA	314	56.49	387	TGATGGTGGAAGAAGAGCGT	368	56.91
C01B10.8.2	2163	343	TTGAGACTGGAGATGCTGCTAA	364	56.49	437	TGATGGTGGAAGAAGAGCGT	418	56.91
C01B10.9	2008	1544	GATGAGGATGAGGATGAAGGAGA	1566	58.22	1663	CATTGCTACCGTTCCATTGTTC	1642	58.11
C01B12.10	149	37	CATTCGGCTTGTCTTCCTTG	56	57.02	149	CATCCGTATCCTCTAGGACACC	128	56.29
C01B12.1	1026	762	ACTCTGAAGGACCACAAGGACCAC	785	61.58	874	GCCTCCTGGTTCTCCTGGTG	855	60.59
C01B12.2	1453	144	TTCATCCACTTCGCCTCCAT	163	59.08	251	TCAGTGTGAAGTCGAGCAACG	231	58.66
C01B12.3	1983	1086	AAGTCGGATCTTGTGCGGAT	1105	58.2	1170	TGTGACATTCTGGACAGCGT	1151	56.21
C01B12.4	1155	560	TGGAACAAGAAGGAAGACGAGA	581	57.65	662	GGAACCATAACGTAGCAACCA	642	56.29
C01B12.5	1694	1067	CACGCCAACTTCAACACGGA	1086	61.61	1146	CATTGTCCAAGTCAGCTTCGTTC	1124	59.75
C01B12.8	526	259	AACTTCTACGCCTCGCTCACT	279	57.02	370	TTCTCGAAGATGCTTCATTGC	350	56.8
C01B4.10	954	470	ATGCGGCAGATTCCTATGTC	489	56.32	589	CGCTGCTCCATCTCACTGTA	570	56.18
C01B4.7	1428	1209	TGTCAGTGCGATCTCCTTCC	1228	57.39	1322	ATGATGATGAACAGGCGTGA	1303	56.03
C01B4.8	1437	1119	TGCTGTATCCGGACTGAACA	1138	56.28	1214	ATGAGTGCGATGACGGAGAC	1195	57.26
C01B4.9	1635	840	TCCAGTTAGCAGAAGCCGTT	859	56.34	939	ATGATGGACGGTGTGGTGTT	920	57.13
C01B7.11	147	28	AACCATCCACAATATGCCTGA	48	56.49	146	AATTCTCGAGGACGGTAGGAG	126	56.16
C01B7.14	298	39	CAACATTCTGGTGGTGTCTCC	59	56.52	158	GGTCGTCTCCTTCTTCATTCTG	137	56.62
C01B7.1A.1	3293	3	TACCTACACTTCTCATCGTTGCTT	26	56.05	118	CTTGCGTTCAGTATAATCTCGTTG	95	56.92
C01B7.1A.2	3265	12	AGACTCGTCGTGTGATCGTCA	32	57.89	83	TCAGTATAATCTCGTTGTCCTCTCC	59	56.76
C01B7.1B.1	1727	3	TACCTACACTTCTCATCGTTGCTT	26	56.05	118	CTTGCGTTCAGTATAATCTCGTTG	95	56.92
C01B7.1B.2	1699	12	AGACTCGTCGTGTGATCGTCA	32	57.89	83	TCAGTATAATCTCGTTGTCCTCTCC	59	56.76
C01B7.1C.1	3308	3	TACCTACACTTCTCATCGTTGCTT	26	56.05	118	CTTGCGTTCAGTATAATCTCGTTG	95	56.92
C01B7.1C.2	3280	1594	AGCACAACAAGCAGCCAACG	1613	60.97	1681	AGTGCCTGCGGTTGAAGAGC	1662	61.42
C01B7.1D.1	3242	3	TACCTACACTTCTCATCGTTGCTT	26	56.05	118	CTTGCGTTCAGTATAATCTCGTTG	95	56.92
C01B7.1D.2	3214	12	AGACTCGTCGTGTGATCGTCA	32	57.89	83	TCAGTATAATCTCGTTGTCCTCTCC	59	56.76
C01B7.3	399	147	TTGCATAACCACAATCCAACA	167	56.08	251	GTGCCGTGTGAGAAGTGAGC	232	58.03
C01B7.4	2356	1158	AAGATGATAACTGGTGGCAAGC	1179	57.01	1274	CAACTTCATCAGCGTATAGGACTACT	1249	56.24
C01B7.5	462	140	TGGTTGAACGAGAAGAGAAGGT	161	56.68	209	CCAATGCTCAATCCTGCTCT	190	56.55
C01B7.6	11557	10174	CAAGGATGTGCGAGAATGAAG	10194	57.03	10258	CAGCGGCGACTTCTACCATT	10239	58.94
C01B7.8	223	69	ACACCACCAGAATGTTGTCAACA	91	58.87	188	TTCCTCAAGATGCTCAACGC	169	57.63
C01B7.9	190	32	CCGTTCTCTCATCATCATCATTG	54	58.13	149	CGATTGAGATGCTTATCGGTCA	128	58.79
C01B9.1A	4782	2609	TTGCGATTGCTGACACCGTA	2628	59.84	2699	CGAGTAGTGAAGGAGAGTGGCA	2678	58.21
C01B9.1B	5052	2879	TTGCGATTGCTGACACCGTA	2898	59.84	2969	CGAGTAGTGAAGGAGAGTGGCA	2948	58.21
C01B9.4	268	10	AACCTCAACTCAACAAGCGGAT	31	58.76	89	CTTCGGATTCTGTCAATGACG	69	56.88
C01C10.1	958	32	CTCGTCCTCACCATAATCGC	51	56.83	151	GCAAGATAACCATAATCCGCTT	130	56.2
C01C10.2A	643	51	CCAAGGTGGATATTCTCAATCTTAC	75	56.17	141	AGACGGTCGAGAGAAGAGAACA	120	56.88
C01C10.2B	1016	720	CATGTGGAATGTTGGAGCAA	739	56.54	827	TGTTCACTGTCATCGGAGGA	808	56.11
C01C10.3	1505	218	CAGCACGCCTCTCTTCAACT	237	56.88	337	CCTGCCAGATTCGTTCCATA	318	57.23
C01C10.4	1139	48	AGCTGGCAACATTGATATCCTCA	70	59.58	155	GCACATATCTATCCGCATCCAA	134	58.54
C01C10.5	151	37	CCACGAGCATCAGCTTCTTG	56	58.2	144	CTGACTCGCATCTCCACCAA	125	58.39
C01C4.1	702	42	CATGTCTTCTTGTGATAGCTGCTG	65	57.85	157	TGCCTCTGCTGGATTGGATA	138	57.85
C01C4.2	978	325	TTGCTGGTTCTTGATAATCGC	345	56.64	442	CAACAGGCAGACTTGGCATT	423	57.41
C01C4.3A	1476	332	CGACACTGCATACTTCTTCGTACAAG	357	60.2	431	CGTGTTCGCCTCTCCGATTC	412	61.61
C01C4.3B	1406	197	GACGGAATTCGACAGACACTCA	218	58.78	276	ACTGGAACACGCTGGCACAT	257	60.15
C01C7.1A	3509	1579	AATTGGATAAGAAGGCAATGTGC	1601	58.2	1682	TGAAGTGGTGGAGGATGAGG	1663	57.07
C01C7.1B	3575	1579	AATTGGATAAGAAGGCAATGTGC	1601	58.2	1682	TGAAGTGGTGGAGGATGAGG	1663	57.07
C01F1.2	1324	767	AAGATGATTATATTGTAGATCACACGGT	794	56.61	873	GTTGGCGATCTCCTCAGCTT	854	58.08
C01F1.3A	1954	197	ATCAAGAATGAGGCGGCGAT	216	60.51	280	AGAAGTACAGTCAGCGGCGAA	260	58.74
C01F1.3B	835	18	TTGGTTCCGCTTATTCTGTTG	38	56.56	115	AAGCGTTATTCGTACATTGAGGTT	92	57.14
C01F1.4	1144	553	ATCATTCTTACCACCATCTTCTACATC	579	56.96	672	CACAACTGTACGCCGTCCAC	653	58.65
C01F1.5	927	517	GATGCGGTGTCTTATGTTCAGG	538	58.19	602	GGCCAGGTTAGTTGGATTGG	583	57.97
C01F1.6	1722	641	GGCGAGCAACTCGTTGTGAT	660	59.84	746	TTGACATTAGTACATCCACTTCTTCATC	719	57.88
C01F4.2A	3241	1915	ATTCTTGACACTCTCTTCGTACTTCTC	1941	56.78	2026	GAGCATCCATCTTGTTACCTGAC	2004	56.48
C01F4.2B	3600	856	GCAAGTTCAACATCTTCATCAACA	879	57.91	940	CCACTTCGGCACCATCTACC	921	59
C01F6.1	1922	1446	GAGATCACAGTCCGATGCGA	1465	58.34	1565	ACACATCACTAGATTCTAGGTCCGA	1541	57.09
C01F6.13	257	156	TTGTCGGACAGATAGTTGTCGGTCT	180	61.97	245	GACACAATCTCTTATCACTTCGGCAT	220	60.65
C01F6.14	225	31	TGGCTGGAACCGAAGTTGTCT	51	60.61	129	TTCAGATAACTTCTCCACAGTCGGT	105	59.21
C01F6.2	1597	270	CGTGTATGAGCGAAGTGAGGA	290	57.58	370	CAGCTTCAAGTGTGTAATAGAGACTCA	344	57.2
C01F6.4A	1668	1100	TTGGTGCGACATAACTGGATT	1120	56.71	1193	TGCCAAGTCGAATATGATGTCTT	1171	57.39
C01F6.4B	1175	872	TTGGTGCGACATAACTGGATT	892	56.71	965	TGCCAAGTCGAATATGATGTCTT	943	57.39
C01F6.4C	950	381	TTGGTGCGACATAACTGGATT	401	56.71	474	TGCCAAGTCGAATATGATGTCTT	452	57.39
C01F6.5	772	178	GGAGGAATCAGAACAGTTGACAGA	201	58.37	295	CAGCGAAGAGTTGACGAAGG	276	57.29
C01F6.6A	1844	276	TCTGAAGAAGGAGCTAAGTGGTACAATG	303	61.16	395	AGGTGGTGGTGGAACGAACA	376	59.83
C01F6.6B	2361	838	TCTGTAAGGAGTATTGAATCATTGGAA	864	58.26	913	GAGGTGGTGGTGGAACGAAC	894	58.84
C01F6.6C	1710	362	GAACTCCTGTCATCCGTCCAA	382	58.58	467	AGGTGGTGGTGGAACGAACA	448	59.83
C01F6.6D	1779	362	GAACTCCTGTCATCCGTCCAA	382	58.58	467	AGGTGGTGGTGGAACGAACA	448	59.83
C01F6.6E.1	1575	939	TCAACACCAACAACCATCTCC	959	56.93	1058	CGTTCACGAGCTTCTCTTGC	1039	57.44
C01F6.6E.2	1843	275	TCTGAAGAAGGAGCTAAGTGGTACAATG	302	61.16	394	AGGTGGTGGTGGAACGAACA	375	59.83
C01F6.6E.3	1780	214	ACAAGAAGGAGCTAAGTGGTACAATG	239	58.11	331	AGGTGGTGGTGGAACGAACA	312	59.83
C01F6.6F	1503	867	TCAACACCAACAACCATCTCC	887	56.93	986	CGTTCACGAGCTTCTCTTGC	967	57.44
C01F6.6G	1539	15	TTGTAGTCTACTTATTCAAGGATGCTCA	42	57.86	90	AGGTGGTGGTGGAACGAACA	71	59.83
C01F6.8A	784	490	AATCTGGACAGTGGTTCACAGC	511	57.77	606	CGTTATGATGGTGTTGATGTTGA	584	57.04
C01F6.8B	846	552	AATCTGGACAGTGGTTCACAGC	573	57.77	668	CGTTATGATGGTGTTGATGTTGA	646	57.04
C01F6.9	377	26	ATCCAATCGCAACAGAAGAATC	47	56.92	142	CATGGCAAGACAGACGGTACA	122	58.24
C01G10.10A	1352	224	GGCGATTCAGAGACAACAAGG	244	58.38	330	ATGTTCCAGCGTCGTTCAGA	311	57.89
C01G10.10B	1261	165	GGCGATTCAGAGACAACAAGG	185	58.38	271	ATGTTCCAGCGTCGTTCAGA	252	57.89
C01G10.11A.1	1575	44	GCTCGCCTCGTGTGATGATG	63	61.34	140	CTCGTCGCTGTTGCTGTTGC	121	61.66
C01G10.11A.2	1684	153	GCTCGCCTCGTGTGATGATG	172	61.34	249	CTCGTCGCTGTTGCTGTTGC	230	61.66
C01G10.11B.1	1118	44	GCTCGCCTCGTGTGATGATG	63	61.34	140	CTCGTCGCTGTTGCTGTTGC	121	61.66
C01G10.11B.2	2586	157	GCTCGCCTCGTGTGATGATG	176	61.34	253	CTCGTCGCTGTTGCTGTTGC	234	61.66
C01G10.11C.1	1695	164	GCTCGCCTCGTGTGATGATG	183	61.34	260	CTCGTCGCTGTTGCTGTTGC	241	61.66
C01G10.11C.2	1568	40	GCTCGCCTCGTGTGATGATG	59	61.34	135	CTCGTCGCTGTTGCTGTTGC	116	61.66
C01G10.11D	1175	124	AACACCTCCACAGACTGCTGA	144	56.95	209	CCGTCATCATTGAGCCAGTG	190	58.68
C01G10.11E	999	417	ATTCCGTACAACGATCATCAACA	439	57.98	508	ACTGTCGTATTGTCATCGTGGA	487	56.68
C01G10.11F.1	1605	44	GCTCGCCTCGTGTGATGATG	63	61.34	140	CTCGTCGCTGTTGCTGTTGC	121	61.66
C01G10.11F.2	1714	153	GCTCGCCTCGTGTGATGATG	172	61.34	249	CTCGTCGCTGTTGCTGTTGC	230	61.66
C01G10.12	615	364	GCTGAATGGAGTGCTGATGTG	384	57.91	459	CCGGAGGTATTCATCTTCGG	440	58.06
C01G10.1	3833	3163	GAACCGACATCAACATAACCAAC	3185	57.02	3274	GCTCCGTTCTCATCTGTCTTCA	3253	58.13
C01G10.15	303	15	ACTGATCGCCACTCTTCTCG	34	56.66	118	TGTATCCGTTATTGTTATTGTTGTTG	93	56.13
C01G10.16	436	255	CCTGGAATGAAGAAGCGACA	274	57.48	363	TCGGATTGATGTAGTGTTGACG	342	57.23
C01G10.3	1083	457	GTTATCACTGAACATCTTGACAGAATC	483	56.3	555	ATAGTCAGGTGCTGCCAACG	536	57.44
C01G10.6	395	41	ACTCGTTGCTGTCCTTCTCCT	61	56.74	129	GGTATCCATTGTTGTTGGTTGG	108	57.69
C01G10.7	1216	279	ATTCTGTAAGCAGTGGTCTTCTCG	302	57.8	395	AGATGGTGACAAGGTCTTCAGG	374	56.85
C01G10.8.1	1178	37	CGCTGGATTGTTGAAGAACG	56	57.96	138	AAGTTCACGGAGTCGGTTCA	119	56.82
C01G10.8.2	1141	37	CGCTGGATTGTTGAAGAACG	56	57.96	138	AAGTTCACGGAGTCGGTTCA	119	56.82
C01G10.9	1174	400	CTCAAGACTATTCGGATGTGGTT	422	56.08	508	TGATAAGCGTTCCAGACGAGA	488	57.18
C01G12.1	1740	948	CTACGAGCCACTTCCATCCTT	968	57.05	1067	TGAGCCATTCAAGAGCAACC	1048	57.48
C01G12.13	839	235	AAGGCTGTGGTGGAGACTGTT	255	57.37	320	ATAGATGCTGAAGGTTGCGTTAC	298	56.36
C01G12.3	694	490	GTGTACGATGTGCCGCAACA	509	60.15	592	CAACAATCTCTGGATGGTCTTGATC	568	59.83
C01G12.5	840	611	GAATGAATAAGGAGTCGGTGGA	632	56.78	705	AACATCTACAGGTTGAGCAATAGTTC	680	56.08
C01G12.7	1966	389	CTACAACAACTACTACAGGATCGCCAT	415	59.85	488	CCAAGAACCACTGAGAGCACTG	467	58.59
C01G12.8	3177	2403	AATCGCCTACACCTTGACCA	2422	56.74	2472	AAGACCGAACAGGACATACGAC	2451	56.83
C01G12.9	831	490	ATTGGAGATGTTCAGTTGGTGGA	512	59.32	578	TGTCGAGCGAGTTCTTGAGC	559	57.92
C01G5.2A	2595	1174	AACTGGATTGTGATTGGACCTG	1195	57.5	1260	TGTCCTACCAAGATTACGAGCCT	1238	57.98
C01G5.2B	2387	1206	AACTGGATTGTGATTGGACCTG	1227	57.5	1292	TGTCCTACCAAGATTACGAGCCT	1270	57.98
C01G5.2C	2524	1343	AACTGGATTGTGATTGGACCTG	1364	57.5	1429	TGTCCTACCAAGATTACGAGCCT	1407	57.98
C01G5.3	1221	304	AGGAAGATGCTGTGAAGGATGATG	327	60.43	412	TCGTCAACATCTCGGCTGGT	393	60.23
C01G5.4A	3395	276	TCCAGATGCAGCTTCTCAGG	295	57.71	360	GGACAACGGAGTGGCAAGAC	341	59.14
C01G5.4B	3311	183	TCCAGATGCAGCTTCTCAGG	202	57.71	267	GGACAACGGAGTGGCAAGAC	248	59.14
C01G5.5	984	756	GCCAAGTCGGTCACTCCATC	775	59.1	827	CTCATCATCAGACAGTTCCAAGG	805	57.4
C01G5.6	1393	9	CCAAGTGAGCGTAGCCGTTA	28	57.67	103	TCAGTATTGCGTCGTTATTCAGA	81	56.32
C01G5.7A	408	28	GCTACAGCAATCGCTATCACC	48	56.28	136	CGGCTTGAAGTAGTGGAAGAGTT	114	57.79
C01G5.7B	471	28	GCTACAGCAATCGCTATCACC	48	56.28	136	CGGCTTGAAGTAGTGGAAGAGTT	114	57.79
C01G5.8A	2743	1028	ATGTCGTTGCCTTGAAGAATG	1048	56.44	1105	ATGATTGGATTAGTTCTTGACGATT	1081	56.16
C01G5.8B	1408	1019	GTGAATGTTCGTGGAAGCAGT	1039	56.38	1124	TCAGCAAGACGACGAAGAATC	1104	56.75
C01G5.9	1366	828	AAGGATCATGATGATTGATGAGAA	851	56.31	932	CGAAGAGTCCATTGACAACGA	912	57.4
C01G6.1A.1	1189	657	TCTCTTCACCTCCATCTTCTACGG	680	59.72	755	AGCCAGATTCCGACGACAGC	736	61.26
C01G6.1A.2	1195	657	TCTCTTCACCTCCATCTTCTACGG	680	59.72	755	AGCCAGATTCCGACGACAGC	736	61.26
C01G6.1A.3	1204	672	TCTCTTCACCTCCATCTTCTACGG	695	59.72	770	AGCCAGATTCCGACGACAGC	751	61.26
C01G6.1B.1	1207	776	TCCACACTCCACAAGACGCT	795	57.88	890	CGACAGTTAGAGTATCAGAATCCAAT	865	56.03
C01G6.1B.2	1076	657	TCTCTTCACCTCCATCTTCTACGG	680	59.72	755	AGCCAGATTCCGACGACAGC	736	61.26
C01G6.1B.3	1222	791	TCCACACTCCACAAGACGCT	810	57.88	905	CGACAGTTAGAGTATCAGAATCCAAT	880	56.03
C01G6.3	1283	652	GTCCTGATCACTCAACAAGCTG	673	56.11	766	GAGTACGAACGTCGCATTGG	747	57.84
C01G6.4	995	26	ACTGCTTGCCGTCGTTGTTC	45	59.88	107	ATCGCTGCGTCTGATGATCG	88	60.88
C01G6.5	3648	612	TTCTTCAACAGGAGGCGGATTC	633	61.35	712	CGGCATCTGAGTATCTTCTGGTG	690	59.73
C01G6.6A.1	2174	1709	TTGGATGTCGTGATTCTTCTGTA	1731	56.02	1785	AGTGAGGATGCCTTCGCTTA	1766	56.27
C01G6.6A.2	2217	1752	TTGGATGTCGTGATTCTTCTGTA	1774	56.02	1828	AGTGAGGATGCCTTCGCTTA	1809	56.27
C01G6.6B.1	593	95	TAACGCCAAGACTTCACGCTCT	116	60.02	197	GCATCTCCATCGCCAGTTGA	178	60.72
C01G6.6B.2	448	138	TAACGCCAAGACTTCACGCTCT	159	60.02	240	GCATCTCCATCGCCAGTTGA	221	60.72
C01G6.7	1687	1405	CTAGTTCAGGAGAACGTCCAGTTG	1428	58.14	1524	CCTTGATGTGCTTGTATCTGGCT	1502	59.27
C01G6.8A	3259	31	GTGATAGAACCAGCCGACGA	50	57.35	133	GAAGTTGAGAAGTGAGACGGATG	111	56.7
C01G6.8B	3181	375	CGACGAGTACGAGGACTACGA	395	56.73	444	GTAGAGGTCTGCGTCTTCTTCG	423	57
C01G6.8C	2783	1727	GGAGATACAAGGACTATTAAGATTGCTG	1754	58.1	1825	GACTGGCATCCAAGAGCGAT	1806	58.84
C01G6.9	1171	959	ATTGTTGTGTTCAGGCGGATG	979	59.43	1077	TGCTTCATTCATACAAGAATCCAA	1054	57.46
C01G8.1A	1228	372	TGAGATTGATCGTCGGACAGT	392	56.77	464	GGAACAGTGCTTGGTGGTGA	445	58.14
C01G8.1B	1225	372	TGAGATTGATCGTCGGACAGT	392	56.77	461	GGAACAGTGCTTGGTGGTGA	442	58.14
C01G8.2	1392	7	CAGAATGGATGTGGCAAGCG	26	61.13	119	TGGCAGCACTGAGCATTACTACG	97	61.25
C01G8.3	1220	548	AACTTGCCAATTGCCTGTATACC	570	58.14	626	GGACGAACACAATAGACACCGA	605	58.56
C01G8.4	1022	191	CAACTCATCCGAAGAATCTGC	211	56.09	310	CTTCCACCACCACCTCTCAA	291	57.13
C01G8.5A	2329	1486	CACGATGAGACTGCCACTGA	1505	56.87	1598	TTCTTCTCGGCTGCTGTGAC	1579	57.76
C01G8.5B	2295	1452	CACGATGAGACTGCCACTGA	1471	56.87	1564	TTCTTCTCGGCTGCTGTGAC	1545	57.76
C01G8.6	1277	932	ATGACCATCACCACTGACTCG	952	57.01	1018	AAGACCATTGATAGACCAGGACTC	995	56.5
C01G8.9A	5314	612	TATGTCACCGATGCCTCCACA	632	60.88	731	TCCGCCTTGCTCAGAACCTT	712	60.83
C01G8.9B	3132	1736	AACTCGCCTTCTACAATTCACAATG	1760	59.56	1805	TGTGTCGGCAATCATTCCAG	1786	59.08
C01G8.9C	6233	154	ATGCCAGGTGACGACAATGC	173	60.5	268	GTTGCTGTTGCTGCGACTCA	249	59.76
C01H6.1	967	304	GTATGTCCTCCAGGTCCTCCA	324	57.5	392	TGATTATCTTCACCAGGTACTCCA	369	56.47
C01H6.2	2183	1904	ACGGTTACAAGGCAGAGGCA	1923	59.33	1998	ACACGCATCAGTTCATTCTTCC	1977	57.79
C01H6.3	1005	372	AACTACGGAGAGACCTCGAACAC	394	57.59	472	CTTGGTCGTCGTATTGCTCTC	452	56.19
C01H6.4	1527	582	GCAGGACCATCTGGAATTGACA	603	60.82	692	TTGTTGAACTGATTCTGGAAGCAC	669	59.28
C01H6.5A	2352	687	CGTCTGGCGTTCACTATGGA	706	58.32	761	CGATGGATGATTGACTGCGT	742	58.12
C01H6.5B	2214	441	CGTCTGGCGTTCACTATGGA	460	58.32	515	CGATGGATGATTGACTGCGT	496	58.12
C01H6.5C	2365	278	CGTCTGGCGTTCACTATGGA	297	58.32	352	CGATGGATGATTGACTGCGT	333	58.12
C01H6.5D	1556	56	CGTCTGGCGTTCACTATGGA	75	58.32	130	CGATGGATGATTGACTGCGT	111	58.12
C01H6.5E	1543	49	CGTCTGGCGTTCACTATGGA	68	58.32	123	CGATGGATGATTGACTGCGT	104	58.12
C01H6.5F	1941	441	CGTCTGGCGTTCACTATGGA	460	58.32	515	CGATGGATGATTGACTGCGT	496	58.12
C01H6.6.1	1481	931	AAGATGAGGAAGCCGCCGAT	950	61.87	1038	CAATCTCTGTCATCACATCACTTGCTAA	1011	61.57
C01H6.6.2	1495	945	AAGATGAGGAAGCCGCCGAT	964	61.87	1052	CAATCTCTGTCATCACATCACTTGCTAA	1025	61.57
C01H6.7A.1	2234	82	TCCAGTCAACAACCAGAGAATGC	104	60.11	183	GCTGTGGATGGAGTGTTGCC	164	60.09
C01H6.7A.2	2225	86	CAGAGAATGCCTGAAGGAGAATC	108	58.1	174	GCTGTGGATGGAGTGTTGCC	155	60.09
C01H6.7B.1	2177	82	TCCAGTCAACAACCAGAGAATGC	104	60.11	183	GCTGTGGATGGAGTGTTGCC	164	60.09
C01H6.7B.2	2168	1792	TGTCCAGCAACCACCTCCTA	1811	57.74	1892	GCATCGTGAATCATTGTATCGT	1871	56.23
C01H6.8A	819	103	CTGATAGTTGCTCTCCAGATGTCA	126	57.26	196	TTCAGTTCTGCCAGATTGGTT	176	56.01
C01H6.8B	598	262	TTACTTCCACTTCTTATTCGACCAT	286	56.35	371	CTCATGCCATCATCATCACTCT	350	56.26
C01H6.9	3009	1038	CGAAGAGGAATACAGTGGAAGAGT	1061	56.84	1157	TTCAGTGTAGAATGTGAGAGACGATT	1132	57.27
C02A12.10	932	91	TTATCACTGTCTTATTGAATGCGAGGT	117	60.21	180	GATAATAGAACAACTGCATGTCGTCA	155	58.33
C02A12.1	734	21	GTACCGTCTTCACTACTTCAACGC	44	58.09	140	TCTTCCTTGATCCAGTCATCG	120	56.38
C02A12.4	915	439	GATTCAGGTCACTTCGCCAA	458	57.32	557	AGGAGGTGTAGATTCCGACAGTT	535	56.98
C02A12.5	1073	771	GCCTACAGCACCAATGTTCAAC	792	58.24	864	GGAGACGAGGAACGAGTCAA	845	56.46
C02A12.6	909	500	GGTGTGCAATGAACAAGTGC	519	56.17	603	GAATAGTCTTATTGACAGCATAATGGA	577	56.07
C02A12.9	897	696	CGACTTCATTCCAGTTCTCTGTG	718	57.6	804	TGATTCAATGGCACATCCTG	785	56.47
C02B10.1.1	1981	111	TTCAGCATATCCTATTGATGATTCTATG	138	57.88	201	CTCCTTGTCGGCGAATTGAC	182	59.26
C02B10.1.2	1995	125	TTCAGCATATCCTATTGATGATTCTATG	152	57.88	215	CTCCTTGTCGGCGAATTGAC	196	59.26
C02B10.2	733	173	CGAGCGACTCAGTTGTCTCA	192	56.25	266	CCACAGGCTGCTTGTATTCG	247	57.99
C02B10.3	1437	311	GCAACGAATACGACGGATGT	330	57.17	397	CGATTGTTCCGTTGTGTTGA	378	56.61
C02B10.4	883	305	AAGAACTTGGCAACCACTGTCA	326	58.35	415	GCATCCATTACTCTCTCCTGTTG	393	56.63
C02B10.5A.1	2617	175	CCGTCGTTAGTGAAGTCTGAAGT	197	56.38	292	GACCGTGTGCAGGAGATGAC	273	57.65
C02B10.5A.2	2590	148	CCGTCGTTAGTGAAGTCTGAAGT	170	56.38	265	GACCGTGTGCAGGAGATGAC	246	57.65
C02B10.5B	2221	219	GCACGGTGGTCTCAACGGTT	238	61.85	318	CAATTCGACTGGTGAACTCATGC	296	60.48
C02B10.6	1197	384	GGACATTGCCATCACGAAGA	403	58.09	479	TGGATGTAGTTGCACGGAGA	460	56.28
C02B4.11	133	47	GCAGTCTGCGTGTCTCCTGA	66	58.71	130	GAGGCCAACCTCCTGGAATC	111	59.46
C02B4.13	141	31	CCTTCTCTGTTCAGCCTCTGAT	52	56.38	123	TTACTCTCCGCCATTGTTGTC	103	56.44
C02B4.1	4802	2204	CCATAAGCCTGACCAACAGC	2223	56.89	2285	TCCAATAAGATGACACCAGACG	2264	56.3
C02B4.2	1640	333	AAGTTGAACGGATTAGAAGGATCC	356	57.81	451	ATCATCATTGCGGAGGAGAG	432	56.32
C02B4.3	561	266	AATTCTATGAGAACACTTGCAATTGG	291	58.7	335	TTGCTGACATCCTCACTGCTT	315	57.15
C02B4.4	412	149	GCCGTTCTCAACCAACCACA	168	60.5	247	CGCTTCAGGTTCTACATTGCCA	226	61.07
C02B4.6	291	71	CGCCATCTCTGAGACGTTCGT	91	61.29	160	ATGTTGCGGACACTCACGGA	141	61.08
C02B8.1.1	535	199	GTGTTATGCGACGACGACGA	218	59.31	290	AAGCGGAAGGATGAGAAGGTT	270	57.96
C02B8.12	1089	916	CACAACGACGATGGATGCCT	935	60.49	1000	CATCGCCATTCTGTCTCATCAC	979	59.15
C02B8.1.2	652	199	GTGTTATGCGACGACGACGA	218	59.31	290	AAGCGGAAGGATGAGAAGGTT	270	57.96
C02B8.4	539	341	ACCTTCACAGTTGCCTCCAC	360	56.24	447	GCGGACAAGTCTGATACCAAG	427	56.04
C02B8.5	1137	201	TTCGGCATTCACATACTCACG	221	58.24	280	CTATGTCGGAGCAGGCAAGC	261	59.57
C02B8.6	1789	117	TATGCTCAACTGTGCCGTCTG	137	58.54	235	CCTCTTCTTCGTCGTCGTCA	216	57.61
C02B8.7	159	59	CCATTGACTCCGACGACCTT	78	58.59	129	CACGTAGCTACTAACTTGGTACACGA	104	57.84
C02C2.1	2056	1299	ATGTGTTGCTGGATGGTGTAGAG	1321	57.74	1390	GCTGCTGCTGAGGTTGTTGA	1371	58.76
C02C2.3	1396	847	TCTACTTGGTCTATGCTGGCAGTTAC	872	58.96	960	GAACGTCATGGATATTAGAGATGCTAC	934	57.55
C02C2.4	1827	1470	TGATTGGTAGATTGACAACTCCTG	1493	56.93	1563	AGTGAGCATCCTATGAAGATATTCTG	1538	56.1
C02C2.5	1089	442	TACGAAGAGATGAAGATGAGGAGAA	466	57.39	552	TCCAACACTCGGAGATGTGC	533	58.24
C02C6.1A	2671	136	AAGTCGTCGGTGCTGGAGAA	155	59.43	254	AACTCGGCGTACTCATTGCG	235	59.86
C02C6.1B	3266	141	AAGTCGTCGGTGCTGGAGAA	160	59.43	259	AACTCGGCGTACTCATTGCG	240	59.86
C02C6.2A	2171	1310	GGACGACAGTGGTGCATCAAG	1330	60.13	1402	TCAACAACGGAGCAGTCAATG	1382	58.36
C02C6.2B	2017	1156	GGACGACAGTGGTGCATCAAG	1176	60.13	1248	TCAACAACGGAGCAGTCAATG	1228	58.36
C02C6.3A	1259	861	CAACCAATTCTACTGCGACTGC	882	58.52	976	CATACATCTTCGGACTTGCTCTG	954	57.65
C02C6.3B	827	429	CAACCAATTCTACTGCGACTGC	450	58.52	544	CATACATCTTCGGACTTGCTCTG	522	57.65
C02C6.3C.1	515	135	AAGCAAGACAATGTGTGGAATG	156	56.37	240	GGCTCCAACATACATCTTCGG	220	58.13
C02C6.3C.2	620	240	AAGCAAGACAATGTGTGGAATG	261	56.37	345	GGCTCCAACATACATCTTCGG	325	58.13
C02C6.3D	709	272	AGTATGGTCTTCAGGTATCAATCAGA	297	56.26	391	CTGTTCTTCTCTCGCACCTGTA	370	56.01
C02C6.6	203	29	CCGCCTTCTCTTCCTCTTCT	48	56.44	141	TTGTGCTGTGCTACTCCTGTG	121	56.18
C02C6.8	276	24	TGGCGGATGACACAACACAA	43	60.54	127	CACAGGAGTAGCACAGCACAACC	105	60.71
C02D4.12	150	49	CAACGTCGTCGTGCTGACTG	68	60.07	121	GGTGTTACGAGCCATCGACTC	101	58.27
C02D4.14	145	4	GTAATCACTCATGTGTATAGCAGCGA	29	58.47	123	ATAGGCGGATGATGAAGCAA	104	56.87
C02D4.1	932	102	TCTGCCAACCATATGAGCTACC	123	57.83	194	AAGACCACATTCTCGTTCCG	175	56.3
C02D4.2A	1565	599	GGCAGGAGAATATGATGGAGGATA	622	59.29	670	CGGCAGCAGAGAAGACAACA	651	58.75
C02D4.2B	1556	590	GGCAGGAGAATATGATGGAGGATA	613	59.29	661	CGGCAGCAGAGAAGACAACA	642	58.75
C02D4.2C	600	131	AACCGCCATCAATTATTCCAA	151	57.92	231	GACGACGACCAGTGTGTTGC	212	58.74
C02D4.2D	591	122	AACCGCCATCAATTATTCCAA	142	57.92	222	GACGACGACCAGTGTGTTGC	203	58.74
C02D4.2E	1634	599	GGCAGGAGAATATGATGGAGGATA	622	59.29	670	CGGCAGCAGAGAAGACAACA	651	58.75
C02D4.2F	1650	684	GGCAGGAGAATATGATGGAGGATA	707	59.29	755	CGGCAGCAGAGAAGACAACA	736	58.75
C02D4.2G	1263	599	GGCAGGAGAATATGATGGAGGATA	622	59.29	670	CGGCAGCAGAGAAGACAACA	651	58.75
C02D4.9	143	59	GACGAAGCGGAGCTGACAAC	78	59.58	139	CGCTGTCATCACTTATATGATACTGG	114	57.9
C02D5.1	1227	289	ATTGGAGCAGTTGATTGTGGAT	310	57.15	395	AAGCGATTGCGGAGTGAATC	376	58.87
C02D5.2A	1185	719	AATGTGTTACTGAGAATTATCCATCTGA	746	57.46	788	CGACCTCGAGTTCCTGATGC	769	59.39
C02D5.2B	1162	696	AATGTGTTACTGAGAATTATCCATCTGA	723	57.46	765	CGACCTCGAGTTCCTGATGC	746	59.39
C02D5.3	929	14	AACGAAGAAGCATGTCAGTCCT	35	56.71	121	GCATATTGTAGATACGAATGGTTCCT	96	57.75
C02D5.4	871	33	CATGACAGTGCTTGCTGGAG	52	56.56	137	CAGAATCGCATGTTGTAGATACG	115	56.2
C02D5.5	140	45	AATTGACCAACACCTCTGGAAT	66	56.17	125	GCACTGACGATGATGATGATG	105	56.04
C02E11.1A	3630	1607	ATACTCAACCGACGATTCACTTC	1629	56.07	1705	GCTTCTTGTCAGCGTTGGAC	1686	57.13
C02E11.1B	3633	1610	ATACTCAACCGACGATTCACTTC	1632	56.07	1708	GCTTCTTGTCAGCGTTGGAC	1689	57.13
C02E7.10	1023	172	GCTCAGACCACTAACCTTCCAT	193	56.08	291	AGTGACAGCAATGACAAGAACG	270	56.62
C02E7.13	1050	161	TCTATGCGATTCTTGATGTTATTGTTC	187	58.7	241	AAGATGTGTCCACGATGAGCA	221	57.75
C02E7.1	3185	1360	AAGCGAGAATAGAGAATACTGTCACA	1385	56.71	1455	CCTTGACTGGTTGTATGCGGTA	1434	58.63
C02E7.2	1220	728	CGATTCAAGCTCTGATTCATGC	749	58.54	835	GGAACGCAGAGTACGCAAGT	816	56.71
C02E7.3	1002	216	GCCGTATCTCATGATGAGAACTACT	240	56.78	335	AACAACTCACTAATTGAAGCTCCAT	311	56.43
C02E7.4A	867	282	TTATTGGCTCTCGTTGGCAA	301	57.97	355	ACCGATAAGCATCTTGTGACG	335	56.47
C02E7.4B	990	223	TGTGCTATCAGAGCAACCGGAA	244	61.59	328	CACTGACGGAAGCTGCCGTA	309	60.93
C02E7.5	1086	913	TTCTTCGGTTATGCAAGCGA	932	58.12	1019	CGTATAGGCTTAGTGAATGCGAT	997	56.44
C02E7.6	319	44	CTTCGTTATCTTCACCTCCATGGTC	68	60.97	162	CTCCTCCTCCGCATCCACAT	143	60.95
C02E7.7	301	89	ATCCGGAGGAGGTGGTGGAT	108	61.42	185	TGGTGGTGGAGCAGCGTATC	166	60.63
C02E7.9	1038	884	TTGATCCGCTGCCAACAATG	903	61.5	979	TCCATCGACACATAATAATCCTCGT	955	59.6
C02F12.10	790	461	AATTGAACTCACTGAATGTCAAGTG	485	56.2	571	CGTTCGTCAGACTTCTTCATCA	550	56.68
C02F12.1A	965	564	CAATAGACAATGGAGACACGCAGT	587	59.19	669	GGTCAGTGCAGAACCGAATCC	649	60.45
C02F12.1B	1166	432	GGTTCTGCCGTTGATGGATA	451	57.08	533	GGTTCGCTAGTCATCACTCCA	513	56.47
C02F12.3.1	692	108	GCTCTTGTTCCACTGTACTACTCACTG	134	58.68	221	TTGTTGTTCCGCAATCATCG	202	59.11
C02F12.3.2	598	73	GCTCTTGTTCCACTGTACTACTCACTG	99	58.68	186	TTGTTGTTCCGCAATCATCG	167	59.11
C02F12.3.3	329	60	GCTCTTGTTCCACTGTACTACTCACTG	86	58.68	173	TTGTTGTTCCGCAATCATCG	154	59.11
C02F12.4	2211	1412	ATCAGGCGTTGGTTGGACAG	1431	59.55	1529	AAGATGGCTGAGGTAGTTGTTGC	1507	58.46
C02F12.5	652	246	TGAATCCAACGAGAACTGCCT	266	58.38	335	GCGAAGCAGACACCATCAGG	316	60.37
C02F12.7	3696	801	CCGCAAGGAACATCAGAAGG	820	59.26	920	GACTTCCGTTCTTCTTCCAACC	899	57.86
C02F12.8	2232	1597	ATGTGGAGCAAGCTGGTGGT	1616	59.17	1696	ATCAACGATGGCGGTGGATT	1677	61.04
C02F12.9	801	331	CAATCAGCTTGCAGTATTGCC	351	57.15	416	CCGATTGGAGTAGGTGCTTCT	396	57.05
C02F4.11	279	134	CTTATTCTCTCTGATTCTCTCTCCGT	159	56.79	231	CTTCTCTCACACACACGACGA	211	56
C02F4.12	305	117	TTGAGAAGAAGTTGCACACCAA	138	57.14	230	ACCTTATCACATTATCAGGCATTG	207	56.02
C02F4.1	5683	2040	TGAGGAGCCACGACACTACC	2059	57.32	2158	CCGAGATGACATAGTGATTGAGAC	2135	56.49
C02F4.2A	2525	1461	GCTGAATGCGATGACACCTT	1480	57.35	1566	GAACTGAGAATGCTCTTGCCA	1546	56.75
C02F4.2B	1604	1233	ATCACCATCTTCAGTGCTCCA	1253	56.77	1312	ATCACATTGTTCTCGTACTTCAGG	1289	56.16
C02F4.2C	2546	1461	GCTGAATGCGATGACACCTT	1480	57.35	1566	GAACTGAGAATGCTCTTGCCA	1546	56.75
C02F4.4	897	513	GTCACATCGCCAACTACATCTCT	535	56.98	604	GGACGGATGTTCAGATTCACTT	583	56.74
C02F4.5	216	99	AACGCCACCACTTGTCATCC	118	59.41	192	GTTATAGATGATACGGTACGACGCTT	167	57.94
C02F5.10	495	180	GGATGCCAGTGATGAACCGT	199	59.37	267	ACGATAAGGACCACTGAACACG	246	57.73
C02F5.11	792	390	AAGCGTGGAAGTCTTCGGAGT	410	58.98	508	CCATCTTGAACTCCACAGCAA	488	57.4
C02F5.12	1343	469	CAGATGCGATGAGCAGAGGA	488	58.65	582	CCGATGGAATGTCTGATGATG	562	57.4
C02F5.1	3376	193	AAGGAGAAGATTACTGACACTATTGGAT	220	57.25	312	ATTACCACCGCCGAACACTT	293	58.05
C02F5.13	799	353	AGTGCCGAGTTCTTCCGTGT	372	58.4	465	AATGGAATACAGAAGAGTTGTGAGAA	440	56.42
C02F5.15	183	67	TGAATATCTCATCTTATATCCATAGGCT	94	56.13	177	CAACACATCATCCTGACTACCG	156	56.68
C02F5.2	418	92	ATACAGAATCGGAATGGAACGC	113	58.95	190	CAGTTGCTGAGAACACATTAACTCG	166	59.03
C02F5.3	1223	861	GGCATTAGTGAGAGTCTACACGAAG	885	57.41	941	CCACCACGGAGAATGATACC	922	56.36
C02F5.4	1120	804	AGAGAAGTTAAGCGTAGAGAAGATCG	829	57.08	923	TTCAAGTGTTGGCAATGGTG	904	56.61
C02F5.5	637	120	AACCAGATGTGCCGTTCTTGC	140	60.99	232	CACCAAGGAACACGAGATAGAAGAG	208	59.33
C02F5.6A	1272	994	CCGCAAGAAGTTACACCATACG	1015	58.32	1075	TCACAAGATTATAAGCAATCAATCG	1051	56.38
C02F5.6B	1428	994	CCGCAAGAAGTTACACCATACG	1015	58.32	1075	TCACAAGATTATAAGCAATCAATCG	1051	56.38
C02F5.7A.1	2044	168	ACTCATCCTGTCATTCAAGCCA	189	58.25	267	TTGGTAGAACACGATTGATTAGAGAA	242	57.24
C02F5.7A.2	2109	233	ACTCATCCTGTCATTCAAGCCA	254	58.25	332	TTGGTAGAACACGATTGATTAGAGAA	307	57.24
C02F5.7A.3	2174	168	ACTCATCCTGTCATTCAAGCCA	189	58.25	267	TTGGTAGAACACGATTGATTAGAGAA	242	57.24
C02F5.7B.1	1905	168	ACTCATCCTGTCATTCAAGCCA	189	58.25	267	TTGGTAGAACACGATTGATTAGAGAA	242	57.24
C02F5.7B.2	1970	233	ACTCATCCTGTCATTCAAGCCA	254	58.25	332	TTGGTAGAACACGATTGATTAGAGAA	307	57.24
C02F5.8	905	158	GAATGTCATATACAAGTATGATGATCCA	185	56.4	250	ATAATGCTCCAGAATACAACGATG	227	56.15
C02F5.9	881	192	CGTGGCAAGTGATACTAGAATGAC	215	56.69	295	CAGAGGTGGTGAGGATGATGT	275	56.02
C02G6.1	3036	723	CGAGAATAAGAAGGTAGAGCGGAA	746	59.08	832	CCTTGTGTCTAATCAGGTGTGCA	810	58.76
C02G6.2	2451	587	GAATTGAACCACGTGATGCTC	607	56.72	706	GCGTTCGTAGATAGGACTCAAGA	684	56.5
C02G6.3	450	44	AGAGATTGCTGTCTTCGACTGTG	66	57.36	155	CAACCAGAAGCCAGAGGACA	136	57.45
C02G6.5	150	58	CCACTGCTGAGGACCTGCTG	77	60.56	136	GCTCGAACACGTCGATGAGAT	116	58.9
C02H6.1	1005	115	TTAATTCCTGCTGATCTCTACACACA	140	58.1	230	GCTTCTGAATCTTCGATTCCTTG	208	58.15
C02H6.2	1125	116	AATAACCAATATGATGACATCGGTGA	141	59.38	213	CCAACTTGTTCACTACTTCAGTCAGA	188	57.77
C02H7.1	1691	1327	TTAACAAGATCTGCTTATCCGCTA	1350	56.3	1417	TTCTCCATCGCTCCAGTTCT	1398	56.11
C02H7.2	1435	777	GCCGCCAAGAAGTCAAGTTAG	797	57.76	871	GCCAAGTTGTCCAGGTTAGTAGG	849	57.9
C02H7.3A	4574	1239	ATGAGACCAGCGTGACAGATG	1259	57.34	1333	GGCCGAGTTGAAGAATTGAAC	1313	57.4
C02H7.3B	4428	1239	ATGAGACCAGCGTGACAGATG	1259	57.34	1333	GGCCGAGTTGAAGAATTGAAC	1313	57.4
C03A3.1A	1387	501	TGCCTACATGCACATTATAGGAA	523	56.12	597	CAAGAACCAGAGACCATCGG	578	56.76
C03A3.1B	1168	282	TGCCTACATGCACATTATAGGAA	304	56.12	378	CAAGAACCAGAGACCATCGG	359	56.76
C03A3.2	1965	1182	TGAAGATAACGATACTGATGATGAGC	1207	57.6	1280	GGAAGTGCCAACACAAGAGC	1261	56.97
C03A3.3	864	649	AACGACACCGATAATAACTGCCT	671	57.81	768	ACGAACTCCTTCCGCCTCAT	749	59.66
C03A3.4	224	70	ATCGCTGATACGCGTCGGTA	89	60.21	161	AAGCAACGAATTATGGACTGTTAGAAC	135	59.1
C03A3.6	173	72	AATCATCTCATCCTCAACTCAGTCAAC	98	59.89	154	ACGCATGTCCAATAGGCGAA	135	60.05
C03A3.7	200	68	GTGTGTGTGTGTGCGTCTGTG	88	58.2	178	AATAGAGTAACACAACACACAGTCTCAA	151	56.51
C03A7.10	944	587	GCTTCTGCTCTTACATCCTTATCATC	612	57.81	703	TGAGAACCGTCGCCTGAATC	684	59.77
C03A7.11	1657	1049	ATTGGCTGCCGCAGACAGAT	1068	61.64	1144	CAGCATATGATGCCTCATTGAATG	1121	60.29
C03A7.12	919	510	TGCTGATCAACCTTATAACGCAAG	533	59.31	602	TTGTCAATGCTCTCTTCTGTCAGTT	578	58.26
C03A7.13	954	268	AGCCATCTCGCAAGTCCATT	287	58.35	378	AAGGTTCTGATCGGCAAGTG	359	56.46
C03A7.14	1525	47	CTTCACCACGCTCGCTGTTG	66	61.51	153	ACTGGCTCTGCTGTGGCTGA	134	60.71
C03A7.2	984	389	GAATGGTTAGCCGACTGGAA	408	56.36	506	GTGTTGATGTTGCCGATGGT	487	57.86
C03A7.3	1140	77	TTCTATGTCGGATTGCTGATGG	98	58.65	155	CTCACAGCTGCTACTCGAGATTC	133	57.16
C03A7.5	885	137	TGGCAATTGCCGATGGAGTA	156	60.93	228	GGACCAATAGTCCAGGAATTCGT	206	59.22
C03A7.6	873	384	TTCCTACGCACTTACAATCATAACACT	410	58.38	485	ACGTCTCCTCCAGAATAACGAA	464	56.61
C03A7.9	1061	679	TTGTTCAGGCGACCATTCTC	698	57.32	797	AATCCAGACACAGTTAAGTGATGC	774	56.15
C03B1.10	158	32	GATGGAAGTATCAGGACGATTGG	54	58.45	123	CCATCCATCCATCCATCCAT	104	58.81
C03B1.12	1044	242	GAGTCCGCAACAATCAATCG	261	57.76	355	TGCTAGATGATCCGAACACGA	335	57.92
C03B1.13	1588	24	GGTTATCTTAGCAGCCATCGC	44	57.61	136	TGTAAGCAGTCCTGGCGAGT	117	57.16
C03B1.14	844	442	ATCATAACACAACACGGAATACGG	465	58.72	552	GAAGAACAGCGGTACCAATCG	532	58.32
C03B1.1	783	173	GGAGAATGATTAATTATGTGGACCA	197	57.11	288	TCCATCACGGAAGTATCCAGAT	267	57.09
C03B1.2	843	549	GGATGATGATTACTATACGGAGCA	572	56.09	646	CAGCTTGTTGCATCAGGTCTAG	625	56.43
C03B1.3	350	152	CGTCGCCATTAGAGCAATAACTTAC	176	59.27	264	GAAGATTAGGTGATACACCGCAGA	241	58.34
C03B1.4	762	481	GATTCCATCGAGGATATGCCT	501	56.67	600	GTAGTATGTGTTCTTGCTCTCTTGGT	575	56.16
C03B1.5	1407	87	AACTAATGGCGATACTTCTCTATTCCTT	114	58.46	190	GCACCAACATTACTTCACCGA	170	57.21
C03B1.6A	464	217	GAGATTGAAGAGAAGCCGCACA	238	60.46	323	GCATCCATTAAGTCGGATCTCATAG	299	59.04
C03B1.6B	798	217	GAGATTGAAGAGAAGCCGCACA	238	60.46	323	GCATCCATTAAGTCGGATCTCATAG	299	59.04
C03B1.7A	2687	1453	GTGAAGCCAACTGTGCGAGA	1472	58.6	1569	GCCTTCTATGTCACCTTCTGGA	1548	57.03
C03B1.7B	2316	1082	GTGAAGCCAACTGTGCGAGA	1101	58.6	1198	GCCTTCTATGTCACCTTCTGGA	1177	57.03
C03B1.9	618	26	AACTCCACTCTATTCCATCATGC	48	56.01	105	GGTGCCGTGTAGTGCTGACT	86	57.41
C03B8.3	793	512	TTCCTCCAACTGCCTGCTGA	531	60.48	614	ACGCAGCGTATTGATATTCGG	594	58.73
C03B8.4	7238	4558	AAGGAGGTGGTTGATGAGAATG	4579	56.74	4644	AATGCTGGATGGTAGCGTTC	4625	56.38
C03C10.10	148	39	CCTACCAACCTTGTAAGTGCCT	60	56.16	125	AATGAGACAAGTAGGCAGGCA	105	56.19
C03C10.11	141	6	GCTGATTAATTAGGATAATTGCTGAGA	32	57.42	125	CCATTGTAGGCAGGCATAGC	106	56.96
C03C10.1.1	1864	929	TCTCTTCAGAACGCTCAATCATC	951	57.31	1044	CCTGTGTAGTAGTGTTGGTTCCG	1022	57.36
C03C10.1.2	1863	928	TCTCTTCAGAACGCTCAATCATC	950	57.31	1043	CCTGTGTAGTAGTGTTGGTTCCG	1021	57.36
C03C10.2	1091	779	GTCTTGTATACGGCATATGAGCTAGT	804	56.18	898	CATCTCTCCATTCTTGGTAACCTC	875	57
C03C10.3	1388	761	TGATGCCAGGATTGACACATTC	782	59.39	880	CGTAGATGCGTTGTTGAGTGAGT	858	58.07
C03C10.4	967	560	GCGAACAATGAATTCTCAACTTG	582	57.55	645	GCATCGAATCACTGTAGCTGTCT	623	57.27
C03C11.1	669	500	GTGCTTCTCCAGGTGCTCCA	519	59.96	619	CGAGTTGACCTCACTTCTTCTGG	597	59.02
C03C11.2	979	233	GTGATGTTCTGCGTCTACTTCCA	255	58	351	GCAGTTCACATCTCCAATCCA	331	57.18
C03C11.6	221	28	TCAATTACCGTAATCCGTTCTGAAC	52	59.31	120	TCTTGCCGCACTCCATGATC	101	60.72
C03C11.7	146	30	TGCCGCACTCCATGATCTCT	49	60.34	143	AATGAGACACAAGACCAGATTACATCA	117	59.01
C03D6.1	872	122	GAACTGTGGATCCAAGTACACCTG	145	58.56	195	CGAGGTTCCGTTGAATGTGA	176	58.14
C03D6.3A	2156	674	AATGTCTATTGGCATGAGTACACAA	698	56.53	793	TTATCTCCTCCTCCGCTCAA	774	56.17
C03D6.3B	1814	674	AATGTCTATTGGCATGAGTACACAA	698	56.53	793	TTATCTCCTCCTCCGCTCAA	774	56.17
C03D6.4	4570	1334	ATCGTTCAATGACAGATGAGGTT	1356	56.33	1447	TGATGTGATGAGCAGTGAGAATG	1425	57.43
C03D6.5	984	551	GGCAGGATGATGACGAGGAG	570	59.2	648	ATTCGCCATTCGTTCGTTGA	629	60.03
C03D6.6	650	276	CCGATGAGTTGGCAGAATCC	295	59.08	369	GCTTCATTATTACTGATCGAAGACACA	343	58.83
C03E10.3	1119	316	ATTCCTGATACTGAAGAGATTCAGAGAA	343	58.19	431	TTGTAGAGTCCGATGTGTGCA	411	56.37
C03E10.4	1881	1215	CCACGAGTTATACATATAGGAGACTGTG	1242	57.56	1309	TGCTGACGGAATAGTTCTTGTG	1288	56.67
C03E10.5	3196	2303	CTGAAGGTTGTGTTGGAGTGTTAG	2326	56.68	2400	ATGAGCAGACTGAGCATCGTT	2380	56.21
C03E10.6	829	70	TGTTATCGGAGCCATCATTCAG	91	58.65	177	CCTTCCTGGTGGTCCTGGTT	158	59.78
C03E10.9	147	29	GCAGACATTGGCTAATGACGAATC	52	60.76	132	TTCCTGTCCGCATGTCATCG	113	61.57
C03F11.1	2079	944	CATTGCTCTACCATATCATTCTCTACC	970	57.55	1041	CTCTGTCGTTACCACTACTCTCCA	1018	56.39
C03F11.2	1089	316	CCTGGTCACACTGCTCAAGATG	337	59.35	420	GTTGGCATCCTCTTCGTTGTAG	399	57.49
C03F11.3	1792	982	ACTCGGCGTTGGTGCTGACT	1001	61.75	1069	TCCGACACGAATGCTGGTAGA	1049	60.22
C03F11.4.1	1588	284	AACTGACACCGAAGAAGTGAATC	306	56.13	364	TCGTCATATTCATCGCCACTT	344	56.8
C03F11.4.2	1586	282	AACTGACACCGAAGAAGTGAATC	304	56.13	362	TCGTCATATTCATCGCCACTT	342	56.8
C03F11.5	212	37	CGGAATGAACAGACGCCTTC	56	59.26	140	CACTCTTCATCCAGAATCAACTCAT	116	57.47
C03F11.7	127	51	GCATCGTCGATGAGCATTGTCT	72	61.11	121	AACGGCGGACAGAAGCCTAG	102	60.34
C03G5.1	2290	703	ACTGTTCTCGCTACTGGTGGAT	724	56.59	812	GAGTTGTTGATTCCAGCACGA	792	57.4
C03G5.14	432	231	CCTTGCTCTTCATGGCTTGA	250	57.63	334	CAACAACCGTGTCCTGCTCT	315	57.38
C03G5.7.1	587	69	AACTATGAGCAGCCGAAGCA	88	57.35	177	TTCAAGGTAGTCCGCGTCTT	158	56.18
C03G5.7.2	560	42	AACTATGAGCAGCCGAAGCA	61	57.35	150	TTCAAGGTAGTCCGCGTCTT	131	56.18
C03G6.10	1153	490	AACTCATTGCCATCAAGTCTGA	511	56.02	597	GAGATATTCTACAGTTGTGAGGAGGTT	571	56.47
C03G6.11	1017	669	TTCCAGACATACAGTTAAGATGCAAC	694	57.57	784	AATATACGAACAGAATTATCATGCTGA	758	56.42
C03G6.12	1359	897	GCAACCAGATGGATCAATGC	916	57.54	979	ATCGGACGAGTGGCTCAATC	960	58.69
C03G6.13	901	333	GTGGATTCTGCTGTAATACAGATGACTA	360	58.02	417	TGATTGTTGGTGATTGTGTCG	397	56.47
C03G6.14	1408	296	GCCGATATAGCTCACGCTCCAC	317	61.86	373	CCAGTGACTACCGTTCGTTACCA	351	59.91
C03G6.15	1613	160	ACTATCTATGGTCAACTGGTGGCA	183	58.58	279	TCTCATAATCCGCAATGCTCA	259	57.93
C03G6.16	912	366	TTACTTAATGGTTACCTTGTGTGCTT	391	56.47	468	AGTGCTCAGGAGACAATTAGTTACC	444	56.09
C03G6.17	1044	169	TTGGTTGGTTACTGTTGTTGAGAA	192	57.4	256	AAGTGGTCCGTCATCTCCGT	237	58.04
C03G6.18	1097	365	AGAAGCATCTGCTGAAGCGA	384	57.54	477	TCGTCAGCACAGCAACAAGA	458	57.71
C03G6.19	1440	237	ATGTCGGATTCGTCGTCAGAT	257	58.07	333	ACTCGGTGAGGTTCTGCTGA	314	57.03
C03G6.2	907	157	CGATGCTCTCCACTCTACCAC	177	56.06	273	TCGGATAGGAAGAGGATGAAGA	252	56.61
C03G6.3A	1111	276	GTCACGTATCTCGCTCATGGA	296	57.37	395	GAAGTGAATGATGAGAATGCCA	374	56.35
C03G6.3B	1966	1178	GTCACGTATCTCGCTCATGGA	1198	57.37	1297	GAAGTGAATGATGAGAATGCCA	1276	56.35
C03G6.5	856	126	TATGCTGCGCTTATGTGCCT	145	58.17	196	TCGTTCATATCGAGATTGTCAACT	173	56.6
C03G6.6	937	386	ATTGGAGTTGGAAGAGACATTCG	408	58.25	500	ACAAGTCACCATTATGTGGAACTG	477	56.73
C03G6.8	1483	1046	CACGAATCACACTATGCTGTCTCC	1069	59.66	1164	ACTAACGGTGATATTGACATAGCCA	1140	57.77
C03H12.1A	2385	98	CGAAGACGCCAGTAGAGAGAA	118	56.08	179	GACTGCTGCTCGGAAGATGA	160	57.71
C03H12.1B	2301	16	CGAAGACGCCAGTAGAGAGAA	36	56.08	96	GACTGCTGCTCGGAAGATGA	77	57.71
C03H12.1C	930	181	GCGGTTGGAGAATCGTCGTT	200	60.95	296	GAACTTGATGCGCTATGCCAA	276	59.81
C03H12.1D	2298	98	CGAAGACGCCAGTAGAGAGAA	118	56.08	179	GACTGCTGCTCGGAAGATGA	160	57.71
C03H12.1E	2214	16	CGAAGACGCCAGTAGAGAGAA	36	56.08	96	GACTGCTGCTCGGAAGATGA	77	57.71
C03H12.1F	843	181	GCGGTTGGAGAATCGTCGTT	200	60.95	296	GAACTTGATGCGCTATGCCAA	276	59.81
C03H12.2	148	53	GATGCGTGCCAGCTTGTTCT	72	59.98	122	GCTCGGACTGAAGCCATACG	103	59.43
C03H5.1.1	1366	434	GAGGATTGTGAACGCTATCGCAT	456	61.24	545	CGGCAGTCGAGCTGAATGTG	526	61.49
C03H5.1.2	1385	434	GAGGATTGTGAACGCTATCGCAT	456	61.24	545	CGGCAGTCGAGCTGAATGTG	526	61.49
C03H5.2	1228	46	CTCATCTCATTGGTCGTGCTCA	67	59.84	153	AGCGGTGGAGGACAGGTAGC	134	60.23
C03H5.4	311	85	TGTATGACGCACCATGATGC	104	57.51	155	TCTCCACTACCTCCAATTCCAC	134	56.74
C03H5.5	1677	574	TTGAACCTGCCTGATTATTGG	594	56.35	687	GGTGTTCAGAGCTGCATCCT	668	56.49
C03H5.6	1408	893	GCGATACATCCTCCACAGTTGA	914	58.66	981	AGCAGAGCCGGTGATTCCAT	962	60.56
C03H5.7	1176	159	CCATATAAGCATCCACCTCGTGT	181	58.89	259	ATTGAACGGCTGTGAAGATGTAC	237	56.94
C03H5.9	975	679	AACACAAGTGCATATCCTAACTTCAGA	705	58.44	787	GCACGAGAGCCAGTATGACG	768	58.07
C04A11.1	1139	266	GACCGTCATAATGTACTTCCGATA	289	56.02	344	GCTCTTCTTCTCTTGCTCCGA	324	57.63
C04A11.2	1591	89	CAGTTGACTCGGCTTACGGA	108	57.57	201	CGGAGTAGATGTGGATGGTAGG	180	57.18
C04A11.3	3755	1212	CCGCCACCACCACAAGAAGT	1231	61.83	1322	TGATGTGTTGCTGTTAGAGAAGGAGA	1297	60.26
C04A11.4	3227	1337	ATCTGGACGAGTATTGTAACGGA	1359	56.48	1456	GACTACCACAGCCACCTTCG	1437	56.85
C04A11.5	452	239	ATGAAGGAGAACGCAGATAAGG	260	56.29	317	AGAAGTTGTCGGTTGATTGGTT	296	56.38
C04A11.6	205	78	AATTGGTTAGGAATGGTGGTCA	99	56.96	184	TGTGCGAGGCAGTGTATGTG	165	57.87
C04A2.10	217	78	AGACACAGTGGCGGTCTGCTT	98	60.83	165	CGAGAGACGAGACAACCGATG	145	59.44
C04A2.1.1	1385	834	TGTTGGATTGGATATGCTTGTG	855	57.11	953	AATAGCCATTCATCTCCTTCGTAA	930	57.14
C04A2.11	215	71	TAGACCACTCGGCCATCTCA	90	57.83	165	CACACTACATTCGTCTCACTACTGC	141	56.86
C04A2.1.2	1239	688	TGTTGGATTGGATATGCTTGTG	709	57.11	807	AATAGCCATTCATCTCCTTCGTAA	784	57.14
C04A2.12	186	6	TCTTGTCCAGCATGTCGCTCA	26	61.48	124	GAGCCGAGGTCACGTGTGAA	105	60.82
C04A2.13	223	46	CCGAGAGACGAGACAACCGA	65	59.95	133	GACACAGTGGCGGTCTGCTT	114	59.88
C04A2.15	437	210	GTGCATATGGATGTGAATATGAGTACA	236	57.99	327	GCAGTCTTCGAACCTCTCTGTC	306	56.87
C04A2.3A	3986	653	AACTGGCATCAACGCATTACG	673	59.6	751	CACGATCACTGTCATCACCTACTG	728	58.26
C04A2.3B	3554	230	AACTGGCATCAACGCATTACG	250	59.6	328	CACGATCACTGTCATCACCTACTG	305	58.26
C04A2.3C.1	2448	1599	CAGCAGCAGCAGCACAACAG	1618	60.51	1713	GCTTGAGCCTGTTGAAGTTGC	1693	58.72
C04A2.3C.2	2645	141	GGACGAAGAAGAGAGCGGAGT	161	58.69	241	ATGGTGATCTACGATCTGGAGTCT	218	56.93
C04A2.3D	3263	753	GGACGAAGAAGAGAGCGGAGT	773	58.69	853	ATGGTGATCTACGATCTGGAGTCT	830	56.93
C04A2.7A.1	3179	1401	GGAGACCGCCACTTATTCAGA	1421	57.87	1505	TTGATGATGAACGAACTCTGTGA	1483	56.94
C04A2.7A.2	3189	1411	GGAGACCGCCACTTATTCAGA	1431	57.87	1515	TTGATGATGAACGAACTCTGTGA	1493	56.94
C04A2.7B.1	2961	1401	GGAGACCGCCACTTATTCAGA	1421	57.87	1505	TTGATGATGAACGAACTCTGTGA	1483	56.94
C04A2.7B.2	2971	1411	GGAGACCGCCACTTATTCAGA	1431	57.87	1515	TTGATGATGAACGAACTCTGTGA	1493	56.94
C04A2.7C.1	3170	1398	GGAGACCGCCACTTATTCAGA	1418	57.87	1502	TTGATGATGAACGAACTCTGTGA	1480	56.94
C04A2.7C.2	3180	1408	GGAGACCGCCACTTATTCAGA	1428	57.87	1512	TTGATGATGAACGAACTCTGTGA	1490	56.94
C04A2.7D.1	2623	1401	GGAGACCGCCACTTATTCAGA	1421	57.87	1505	TTGATGATGAACGAACTCTGTGA	1483	56.94
C04A2.7D.2	2633	1411	GGAGACCGCCACTTATTCAGA	1431	57.87	1515	TTGATGATGAACGAACTCTGTGA	1493	56.94
C04B4.1.1	1550	682	TTAGAGTAGATGGAGAGGTGGTTGT	706	56.33	763	CGAAGAAGATAGCCAGAGAGCA	742	57.61
C04B4.1.2	1620	752	TTAGAGTAGATGGAGAGGTGGTTGT	776	56.33	833	CGAAGAAGATAGCCAGAGAGCA	812	57.61
C04B4.2	1805	606	TTCACTGTTGGATGGAACGATT	627	58.03	714	CAGTTGATGTGACACCTCCGT	694	57.08
C04B4.3	1008	327	ATATGGAATATCTTATGGTGACAGGAAC	354	57.93	410	TGGCGATGGAGCAATAGGTC	391	59.62
C04B4.4	1470	569	TTGAATGTCGGACTCACTGGTT	590	58.16	688	TGACACCACCGTTACGAAGA	669	56.19
C04B4.5	696	249	AAGTGAGGAGGAGGATGAAGC	269	56.15	344	AGACGACGAATGAACTGATGC	324	56.47
C04B4.6	468	313	ATGGCACGAATGATGAGAGTTG	334	58.66	415	CTGGAGTGTCATTGTCTTGAAGC	393	57.6
C04C11.18	140	24	CGCATAAGTCAATCAGCTACAAGT	47	56.57	123	TGCCGTACTCTCTCATCGTCT	103	56.22
C04C11.19	204	48	AAGAAGCACAGCAGAAGCAAC	68	56.13	158	ACGATGAGCAATCAGAGGAAGT	137	56.65
C04C11.1A	1228	627	AGAATATAGCAGAAGTGATGATTCAACT	654	56.3	746	TGATGATGGTGCTGATGAGAA	726	56.19
C04C11.1B	870	267	AGAATATAGCAGAAGTGATGATTCAACT	294	56.3	386	TGATGATGGTGCTGATGAGAA	366	56.19
C04C11.2.1	2215	1213	CCTCACAGCATGTACGAGCCA	1233	60.81	1329	GCCTTCCGTCTCCACAACTG	1310	59.28
C04C11.21	274	18	TAATGTGAAGTGTAACGGCGGAT	40	59.39	130	GGTTACGTCGGCTACGCACT	111	58.87
C04C11.22	191	27	AACATGCAACTCTGCTTCGTT	47	56.26	138	ACTCTATCTACCACATCTTCGTCTTCT	112	56.27
C04C11.2.2	2222	1220	CCTCACAGCATGTACGAGCCA	1240	60.81	1336	GCCTTCCGTCTCCACAACTG	1317	59.28
C04C11.7	225	122	TTGACATTGTTCAGTACTAATATGGATG	149	56.64	223	TTGTAGCAGCTTCCTAATATCCG	201	56.55
C04C11.9	176	69	CGAGTGTTGTCGTGTGGTCA	88	57.66	164	TGTGCATAACATAACTGCCATCA	142	57.73
C04C3.1	1043	226	AATGACCGTAGTAATGTCCATCCTG	250	59.19	340	GAATATGGCAAGTCCTGACACTG	318	57.36
C04C3.12	203	79	GAGAAGGCGAGCTTCTGCTC	98	58.11	171	AAGTTCACGTCGTCGTAGACAA	150	56.19
C04C3.14	221	36	CCGATAATCTTGGCTCTTATTCTGG	60	60.23	151	CGACGATGCCGATTGAGAGT	132	59.8
C04C3.2	1527	537	CCAATTCTGTGCGATTGCTCT	557	58.93	654	CATCACTTGCCATTCAGCGT	635	58.32
C04C3.3	1297	504	GACTGAAGGTTGTCTGTCCGTAC	526	56.49	619	CGATTGTCCATAGAGAATCTCGTT	596	57.51
C04C3.5A	1066	499	ATGGACGAGTACGAGCGGTT	518	58.28	580	GATAGGACAGGTTGCGGAAGT	560	56.9
C04C3.5B	1285	718	ATGGACGAGTACGAGCGGTT	737	58.28	799	GATAGGACAGGTTGCGGAAGT	779	56.9
C04C3.5C	1252	685	ATGGACGAGTACGAGCGGTT	704	58.28	766	GATAGGACAGGTTGCGGAAGT	746	56.9
C04C3.6	1035	415	GGCGACAAGAGCAAGGAGAT	434	58.08	512	GCACCTACTGATAACTCCGTGAT	490	56.1
C04D8.1A	5337	4404	ATTGGCTGTTGCTTGTGCTG	4423	58.52	4499	GCAGGAGAGGTGGATGGATT	4480	57.58
C04D8.1B	5383	4451	ATTGGCTGTTGCTTGTGCTG	4470	58.52	4546	GCAGGAGAGGTGGATGGATT	4527	57.58
C04D8.1C	5633	4701	ATTGGCTGTTGCTTGTGCTG	4720	58.52	4796	GCAGGAGAGGTGGATGGATT	4777	57.58
C04D8.1D	3893	2961	ATTGGCTGTTGCTTGTGCTG	2980	58.52	3056	GCAGGAGAGGTGGATGGATT	3037	57.58
C04D8.1E	3005	2073	ATTGGCTGTTGCTTGTGCTG	2092	58.52	2168	GCAGGAGAGGTGGATGGATT	2149	57.58
C04D8.1F	5341	4401	ATTGGCTGTTGCTTGTGCTG	4420	58.52	4496	GCAGGAGAGGTGGATGGATT	4477	57.58
C04D8.1G	4208	3276	ATTGGCTGTTGCTTGTGCTG	3295	58.52	3371	GCAGGAGAGGTGGATGGATT	3352	57.58
C04D8.2	140	13	GAAGTAGAAGATGAGCATGAAGAAGG	38	57.9	120	GTCGTCGTGTTGTTGGCAGT	101	58.22
C04D8.3	150	17	GGCTCTCAGTGACCGAGATATGG	39	60.92	124	CCGTCTTCTAACCTTCCTCACCTT	101	59.98
C04E12.10	2600	2243	AAGTAAGCGGAATGGAAGAATG	2264	56.27	2353	ACTCAATCGTCAATCCTTCGTT	2332	56.46
C04E12.11	592	378	TGTGAGATATACAGTGAAGGTTGACG	403	58.32	497	TTGAGTGAGCGAGTGCGAAT	478	58.2
C04E12.4	1889	122	ACCGCATTCATTGGAGTTCTG	142	58.64	241	TGGCTCCTCCTGTGTTGCTA	222	58.05
C04E12.5	1490	820	AAGGTGTGAGCAATGTGGAGA	840	56.83	901	GGTGTCGTTGTTGTTGGAGAA	881	57.15
C04E12.6	546	308	TTGTCAAGGATCTCAACGAGTTC	330	57.08	415	AATAGGCATAACCGTCGAGGT	395	56.42
C04E12.7	756	287	CTGAACGTGCATTCGTCATG	306	57.28	378	GCAACAGCATCCACAGCAGT	359	58.48
C04E12.8	1053	460	GGAATCGGTGTGGCACTACT	479	56.17	568	CCACTTCACCAATCCATCCA	549	57.78
C04E12.9	1077	715	TTCTCCAACTATGTTAATGACTATCCA	741	56.35	807	TTCTACAGCACTGCCAACCA	788	56.52
C04E6.10	1113	269	GGATTGTCGACTTGTGCCAT	288	57.04	347	AAGAGATGAATAGAGACCACAGAGAGT	321	56.27
C04E6.11	3158	2852	CGAGTTGCGAGAAGAAGAGAAGA	2874	59.03	2963	GTCGGCAGCGATGTTCAGAA	2944	60.89
C04E6.13	334	41	TAGTCCTACTGGCTATTGTAGTTCAGG	67	57.45	148	TTGCTCTCATCTCTTGTTGTGG	127	56.68
C04E6.2	933	287	TGTTCTTGATGATGGCTATTGACC	310	58.99	394	TCACTGGAGGCGTACAGAGTATC	372	57.13
C04E6.4	1441	141	CAGCAACGGAAGCAATCATC	160	57.91	255	CTGAACACAGTAACAAGTGACCATT	231	56.15
C04E6.5	1637	988	GCAGCAAGGAGGAAGTGAGA	1007	56.79	1088	TGTAGAGAACGATGACGATAGCA	1066	56.35
C04E6.6	1926	1086	AGATGATTACGAGGATGATGGAGA	1109	57.74	1189	GCTTGTTCTGCTGCTTGGAT	1170	56.77
C04E6.7	1090	309	TTCCTGTCGGCTTACAATCG	328	57.44	427	TTCTGGCACGCTGTAAGGAC	408	57.57
C04E6.8	453	222	GGCGCTCACAGATCTCTTCA	241	57.71	322	CGACAATCCAGTCACCTCCT	303	56.17
C04E6.9	1023	736	CAAGCAATTCTTCCATCAACTTC	758	56.7	826	AATGTTCGTAGACTTGACCTTGG	804	56.14
C04E7.1	826	211	CTCACTCGCAGCCACAACAC	230	59.05	296	CGAATGACTGCCATACATCTGTT	274	57.76
C04E7.2	1809	331	AAGCATATTCAGGTAGAGTATTCGG	355	56.1	424	TTCTCGCTGGAATCAAGTGTT	404	56.16
C04E7.4	2242	453	TCTTCTGCTGATGTGCGATTC	473	57.64	527	GGAGGATATAGGCTGTGTGTCTG	505	56.51
C04E7.5	511	110	GAACACATCTTCGTCTTCTTCCAC	133	57.93	180	GCGATTACGGAGCAGTTCTTG	160	58.6
C04F1.1	973	414	TTGGCGTTGGTAGAGATATTCG	435	57.9	518	TTATGTATGGAATTGGATCTGCTC	495	56.07
C04F12.10.1	1470	937	GATCAATCTTGTCATCACTGAAGTCA	962	58.31	1055	CAATGACTGGTGGAGTATCGTG	1034	56.68
C04F12.10.2	1517	984	GATCAATCTTGTCATCACTGAAGTCA	1009	58.31	1102	CAATGACTGGTGGAGTATCGTG	1081	56.68
C04F12.12	488	44	CGATTCGCATCATTCGCAGT	63	60.71	153	CGTCACTCTCCGTTGCTGGA	134	60.95
C04F12.1	3081	1889	GAGGTCATAACTCAACAAGTCGCT	1912	57.67	1995	ACGCCACCATACTTCAGATTG	1975	56.32
C04F12.16	238	4	CGAATATGCCGCCAACAAGA	23	60.54	86	CATCATCTGTCGAAGGTGGAACT	64	59.09
C04F12.17	247	128	GCTGATATTGCTTGCCACCT	147	56.54	242	GGAGCCTCTATATCTTGCACTTG	220	56.05
C04F12.3	1922	1389	GCGGCACAGAGTTGTGAAGA	1408	58.6	1505	TCAGATTCAGATGTGGATATTCTCG	1481	58.28
C04F12.4.1	494	73	AGCTTGCTGCCATCGTCAAC	92	59.98	154	CTGACGGTGCGAGTGACATC	135	58.84
C04F12.4.2	506	85	AGCTTGCTGCCATCGTCAAC	104	59.98	166	CTGACGGTGCGAGTGACATC	147	58.84
C04F12.5	413	92	GACAACCGATTCCGAAGGCT	111	60.03	182	TTAGTTCCTACGCTGCTTCCG	162	58.28
C04F12.8	819	543	GGAGATCAGTAGGCATTCATTGC	565	58.72	637	CAGATGATACGGATGGACGGT	617	58.33
C04F12.9	516	81	CAGAGGAGGCTATGGAGTTCAC	102	56.65	153	TGGTCCGTGTGGATAAGAGC	134	57.2
C04F1.3	1359	40	CTGACATCTCCAGGAACATCGG	61	60.45	159	CATCGGTGGTTGGTGCTGAC	140	60.94
C04F2.1	1065	307	TTGGAGATTCCTGTAACAGTGCA	329	58.37	384	CAGAATTGTCATCGACATTACCAT	361	56.71
C04F5.1	2653	369	AACTGCTCAATCCGCTCGTT	388	58.54	468	TGCACGGTTACGATCAGGTT	449	57.69
C04F5.2	540	40	TCACTTAACTGCACCAGTGTCATG	63	58.82	123	GCCAATTGATATCTGAGCGATT	102	56.99
C04F5.3	1039	356	CGCCTTGATGAATTGAGATGG	376	59.11	465	GGAGCCGAGAAGATAACTGATGA	443	58.48
C04F5.4	1044	744	TTATGTTACTTACAATGCAGCAGCGA	769	60.89	856	AGTAGAGAGGAAGGCAGTGAACGA	833	59.55
C04F5.5	1029	748	TTCGTTACTTACAATGCTGCTGCT	771	59.15	857	TACAGCGGAAGGCAGTGAAC	838	57.57
C04F5.6	1127	53	TCATTGGTATGCCGAACGAA	72	58.57	145	GAAGTACAGCGATGAGTAGAACTGC	121	57.54
C04F5.7	1724	299	AATTGCATTCGAAGAGGACTACA	321	56.73	389	ACGGTGCTTCAGGATGTTGT	370	56.69
C04F5.8	1122	615	ACTCGGACTATGCTGCTCTCG	635	58.32	733	GATGAATTGATTATCCTTGAAGACG	709	57
C04F5.9	1700	66	CACCGATGTCCACAATGTCTTC	87	58.9	165	ATCCGCAGAGCCAATCACCT	146	60.56
C04F6.3	2046	156	GCTACATCAGACCGTGCTACTTC	178	56.85	239	CTGGAGTGTAATCCTCTGGCA	219	56.48
C04F6.4A.1	1992	1021	CAGTGCTGATGCTGAAGGACA	1041	58.61	1133	TGCTGGTTGTCTTGATTCCG	1114	58.3
C04F6.4A.2	2060	1089	CAGTGCTGATGCTGAAGGACA	1109	58.61	1201	TGCTGGTTGTCTTGATTCCG	1182	58.3
C04F6.4B.1	2010	1021	CAGTGCTGATGCTGAAGGACA	1041	58.61	1133	TGCTGGTTGTCTTGATTCCG	1114	58.3
C04F6.4B.2	2078	1089	CAGTGCTGATGCTGAAGGACA	1109	58.61	1201	TGCTGGTTGTCTTGATTCCG	1182	58.3
C04F6.5	1056	613	GCATTATCCTTCTTCTCCGACTCC	636	60.36	711	GGCGACCTTGGTAGCAACGA	692	62
C04F6.7	1506	1369	ATTATGTTATGTGTCAAGCCAGCAG	1393	58.34	1477	GCATCGCTTGAATCGCATCT	1458	59.91
C04G2.10A	1141	175	GAATGCCGTTGCTGAAGTGA	194	58.45	294	CCATAACATCGCGAATCATCA	274	58.05
C04G2.10B	981	15	GAATGCCGTTGCTGAAGTGA	34	58.45	134	CCATAACATCGCGAATCATCA	114	58.05
C04G2.11	1455	1381	GTTGGACTTGATGTTGACTACGAT	1404	56.01	1454	CAAGTAGATGTGTTGGTTGTTGTAGTG	1428	57.89
C04G2.2	1166	203	AGTTGGAAGCGTTGATTCTCAG	224	57.24	322	TGCCGAGAAGTGTCATTACCA	302	57.83
C04G2.5	730	538	CTCAACTTGTTCTACGAAGCGATT	561	57.87	653	ATGTCGGTGATGTCCTTCTTG	633	56.16
C04G2.6	3071	791	GCGAAGCTACTGTTATTATTGATGATC	817	57.73	874	TATCTCCATTGACGGCACGA	855	58.67
C04G2.7	870	322	GTCGTGGAATGTATTGCTGGT	342	56.16	427	GGACATTCTCTTCACCGCAA	408	57.32
C04G2.8.1	713	244	TTCGGTCTCAACGCACACTG	263	59.45	325	GGTTGATGAACGACGACGAC	306	57.58
C04G2.8.2	713	244	TTCGGTCTCAACGCACACTG	263	59.45	325	GGTTGATGAACGACGACGAC	306	57.58
C04G2.9	1245	763	GGTCGTGTCTGGAATGAAGG	782	56.59	865	GAAGATAGATGAGAAGCTGGATAGATC	839	56.3
C04G6.10	574	232	CTGTGGATGTGGTGGAGGAG	251	57.49	336	CAACAGCAAGTACGGCAACA	317	57.03
C04G6.13	800	359	ATTGATGCCTATAATGAACGGATG	382	57.99	478	CAAGCAGAGCACGGATAAGG	459	57.2
C04G6.14	146	22	CAAGGACTGTGGAGAGGATACC	43	56.35	126	AATGTCCGACGAGACAGCAA	107	57.89
C04G6.1A	1944	466	TCATCAGATTCTCCACTCAAGACA	489	57.53	581	AGTCTCTATGAATAATTCCAGCAGAGT	555	56.31
C04G6.1B	1370	466	TCATCAGATTCTCCACTCAAGACA	489	57.53	581	AGTCTCTATGAATAATTCCAGCAGAGT	555	56.31
C04G6.1C.1	1965	487	TCATCAGATTCTCCACTCAAGACA	510	57.53	602	AGTCTCTATGAATAATTCCAGCAGAGT	576	56.31
C04G6.1C.2	1938	460	TCATCAGATTCTCCACTCAAGACA	483	57.53	575	AGTCTCTATGAATAATTCCAGCAGAGT	549	56.31
C04G6.2	622	5	GGACAACATGATCGCCTTCC	24	58.93	119	AGAAGATGTCGTTGTAGTAGTGCTGA	94	57.47
C04G6.3	4659	195	AAGAGCAGACAGTCCGCCAA	214	59.57	314	TCATCAGAACTATCATCACTATCACCAT	287	58.12
C04G6.4	1478	408	GGAACTCATCCTCTAACCACAGA	430	56.07	503	ATGACTGGAGACTTCTACAACGG	481	56.17
C04G6.5	278	38	GCTACAGATGCTGATGTTATTATTGAG	64	56.62	112	TGTGTGCCACCAGATTGCTA	93	57.28
C04H4.1	261	44	AATCACATGCACACGTAGCG	63	56.83	154	GACCGTTCGAGATTACTTCACG	133	57.49
C04H4.2	140	48	CCGTGCGATACAACAACTTCC	68	59.08	120	GAGGAGTCTCAGGACGCCAA	101	58.97
C04H5.1	531	119	GGATAACACCATCGTCATGCTTG	141	60.2	199	CGGTCGGATTGATTGACTGC	180	60.04
C04H5.2.1	856	253	CATCGGCAAGTAACAATAATCAGG	276	58.61	326	GTTGATGGTGATGGTGGTGTT	306	56.64
C04H5.2.2	854	253	CATCGGCAAGTAACAATAATCAGG	276	58.61	326	GTTGATGGTGATGGTGGTGTT	306	56.64
C04H5.3	3213	644	TGATAATGGATATATGAATGAGTTGAGG	671	57.65	734	GCGGAATACTGTGGAGAGGTC	714	57.34
C04H5.6A	3196	1284	TAGAGTTGCTGATGAAGTTGGATG	1307	57.21	1372	GGACAGTCTTCTCCGATGTGC	1352	58.33
C04H5.6B	408	92	TTGAGTTGGTATTCACCAGCAA	113	56.91	166	CCACTTCTAACAGCCATCCACT	145	56.98
C04H5.7A	903	647	TTCAGTTGTTGGCAGGAACA	666	56.32	766	TTGTGTGGAGCACTGTATTAACG	744	56.59
C04H5.7B	862	606	TTCAGTTGTTGGCAGGAACA	625	56.32	725	TTGTGTGGAGCACTGTATTAACG	703	56.59
C04H5.8A	354	61	GCTCTGCTTGTCTGTGCTCTG	81	57.58	180	CTGTTCTCATATCCATCGTAGGC	158	56.56
C05A2.1	1490	193	GCTGGAACCTCCTCTCAAGATC	214	58.02	296	AGAGATAGTTGGACTCTGGTGGAT	273	56.14
C05A2.4	132	7	TTGTTCTTCTTGTCCTCTACCACTT	31	56.5	123	TGATGTCATTGTTCTTGTCTCCA	101	56.79
C05A9.10	217	18	TTGTGACCACGGAATTACACG	38	58	137	GGCCATACGATGATGTCCAT	118	56.73
C05A9.1A	3883	959	GTGCGAATATGATATACGAAGGAA	982	56.21	1052	GCTTCACCTAGACAATAAGAACCAA	1028	56.9
C05A9.1B	3544	620	GTGCGAATATGATATACGAAGGAA	643	56.21	713	GCTTCACCTAGACAATAAGAACCAA	689	56.9
C05A9.2	792	88	TGTCGGAGAAGGAAGTGGTAA	108	56.02	184	TGGTGTCGTGGCATAATAAGTATC	161	56.84
C05A9.7	149	59	TGACGGAGATGTTGACATTGGT	80	58.9	132	ATGAAGATGTGAACTTGGTGGAA	110	57.19
C05A9.9	282	150	GGCCATACGATGATGTCCAT	169	56.73	266	TGACCACGGAATTACACGGA	247	58.42
C05B10.1A	1250	1	ATGACAACTCACCTACCGAGCACA	24	61.74	104	CGACAATCCAGAACGATGACG	84	60.08
C05B10.1B	1895	946	GGACAACTCACAGACTACGAGAAGA	970	57.78	1026	AGAACGAGGAGCCGAGGAAG	1007	59.54
C05B10.1C	1200	1000	GGACAACTCACAGACTACGAGAAGA	1024	57.78	1080	AGAACGAGGAGCCGAGGAAG	1061	59.54
C05B5.11.1	406	1	GCATCAGTCAACATGAACAGTCTC	24	57.46	119	GCTGATCCGATAATTCCGAA	100	56.35
C05B5.11.2	453	39	ATAGAGCCAGCATCAGTCAACA	60	56.21	153	TTCCGAAGAATGTTCGTTGC	134	57.41
C05B5.13	201	13	CAAGAGCAACGATGAGATGAAG	34	56.34	132	CATCTCTCACCGTATTCCACATC	110	57.16
C05B5.1	477	57	TACGCTGATTCTCCTGTTCTCTG	79	57.39	133	TGAATACTCTCATGGCACAGTCTG	110	58.01
C05B5.17	564	325	GAAGTCACAATGATTATTGAATTGGATA	352	57.67	394	GTTGCAGGTACAACAGGACAAG	373	56.04
C05B5.2	650	15	CCGGACAACTAACCAACTAGACG	37	58.73	87	GCCAGAAGACCAATGATAAGAACA	64	58.32
C05B5.3	1258	87	CCTACAACAGTACAGAGCATATGCA	111	57.27	196	GGCCTGCTATCATATCTGCATT	175	57.01
C05B5.4	1076	464	CAACGATTACTGTCACGAAGCA	485	57.58	575	AGAGCCGATTGTTGCAGGTT	556	58.4
C05B5.5	1117	55	AAGTTCGCTCAATTATGTGGATC	77	56.13	173	GGATCGTCACATGAATGGCT	154	56.97
C05B5.6	1227	33	CAGTTCGGACTCTGCTCAGC	52	57.35	118	GCAAGAGGATGCAAGTTCTCA	98	56.75
C05B5.7A	606	422	GAGACAGTTATCCAAGATTCCTTACCT	448	57.6	529	GCTCTCGTTCCTTCTCTTCGT	509	56.52
C05B5.7B	744	506	GAGACGAAGAGAAGGAACGAGA	527	56.5	625	GAACTGCTATTACGGCGGTAGA	604	57.26
C05B5.8	616	187	TTGGTGCCTACAAGAATGATGTG	209	58.62	267	GGATTATTGCGATTAACACACAGG	244	58.49
C05C10.1	1236	18	TTGTGTAATAATTGTGGCCGTTG	40	58.46	126	GAGGTCAGCAAGAGCCGAAC	107	58.62
C05C10.2A	4979	153	TACAACGGATGATGCTTATGGA	174	56.77	243	TGTTGAGCCGATGATACCAGT	223	56.75
C05C10.2B.1	4985	153	TACAACGGATGATGCTTATGGA	174	56.77	243	TGTTGAGCCGATGATACCAGT	223	56.75
C05C10.2B.2	4856	153	TACAACGGATGATGCTTATGGA	174	56.77	243	TGTTGAGCCGATGATACCAGT	223	56.75
C05C10.3	1714	133	CCGAAGAAGCCGTGAAGGATA	153	60.15	203	GATTCCGCATAGTCCGAAGC	184	58.35
C05C10.4.1	1323	708	GTACAATGAAGAACTCTACTATCAAGCC	735	56.35	805	CGGAAGAAGTGACAGCAGGA	786	57.61
C05C10.4.2	1327	708	GTACAATGAAGAACTCTACTATCAAGCC	735	56.35	805	CGGAAGAAGTGACAGCAGGA	786	57.61
C05C10.4.3	1339	708	GTACAATGAAGAACTCTACTATCAAGCC	735	56.35	805	CGGAAGAAGTGACAGCAGGA	786	57.61
C05C10.5A	1035	516	ATCGCTTCTTCCGTGGTCTT	535	57.47	614	GTGTATCCTCCGTTGGCATT	595	56.08
C05C10.5B	970	451	ATCGCTTCTTCCGTGGTCTT	470	57.47	549	GTGTATCCTCCGTTGGCATT	530	56.08
C05C10.5C.1	816	297	ATCGCTTCTTCCGTGGTCTT	316	57.47	395	GTGTATCCTCCGTTGGCATT	376	56.08
C05C10.5C.2	959	440	ATCGCTTCTTCCGTGGTCTT	459	57.47	538	GTGTATCCTCCGTTGGCATT	519	56.08
C05C10.5C.3	956	437	ATCGCTTCTTCCGTGGTCTT	456	57.47	535	GTGTATCCTCCGTTGGCATT	516	56.08
C05C10.6A	2833	4	GCAGATGACGGTCTCGGTGA	23	60.79	123	TCCGCCTTGAGTAACTGCCA	104	60.34
C05C10.6B	2839	4	GCAGATGACGGTCTCGGTGA	23	60.79	123	TCCGCCTTGAGTAACTGCCA	104	60.34
C05C10.6C	886	127	TTAATTGCTATTCTTGTGTCAGATCCG	153	60.6	230	AACAGGTTGCGACCGACTGG	211	61.96
C05C10.7	710	240	CTGGAGAGTCGGAAGTTCTGGAT	262	59.71	340	GAGACGAATGACGCATACTGACTT	317	58.47
C05C10.8	418	170	GTGGTTGAACCGGATAAGGC	189	57.97	268	TGTTGCGTTGAGTCTTGAGG	249	56.06
C05C12.1	1247	28	GCTTCCGAGAATGATGTTGAG	48	56.09	122	CCATAAGCTCCTTCTCCTATACTCTC	97	56.38
C05C12.3	5187	2984	CAGACGACGATGAGCAGGAG	3003	58.14	3073	GATTCATTGCCACTGCCACA	3054	59.09
C05C12.4	975	443	AAGTTGTTGGATCGAAGTCATGT	465	56.39	545	TTCGTGAATCTCCAAGCCAT	526	56.8
C05C12.5	551	393	AAGAGAGTTATGAACGATAGTGATGTG	419	56.1	505	TGCTACAACTGAAGGATGGACA	484	56.96
C05C12.6	839	419	TTATTCATGTCTGGCAAGCAAT	440	56.09	491	TCTAACTTCCGATATTCGTCTTCA	468	56.02
C05C8.10	202	66	AAGCACTACACGTGGAAGGAA	86	56.11	175	GAAGAGGAGATGTGGCGGTA	156	56.39
C05C8.2	1253	854	CAGTTATGAGCAAGATTGACAAGCAG	879	60.27	969	CACAGTCTTCACCGCCGATG	950	61.21
C05C8.3	871	330	CGACGAAGATGGAGATGAAGTAG	352	56.77	437	TCATCAGTGATCCACTTGGCT	417	56.77
C05C8.4	3486	674	AAGTCTCTCAAGTTCAGTCCACGA	697	58.2	784	CGATTGGTGTGACAGTTGGC	765	58.58
C05C8.5	1862	336	TAGTGGTTCGTGTCAATGTGGA	357	57.59	439	GACATCTGAATCCAACTCTATCCA	416	56
C05C8.6	1845	871	AAGACCACACGAGATTCCATTC	892	56.74	983	CATTAGTGTAGCGACTGCTGAGC	961	58
C05C8.7.1	1956	88	GAGAGCGAGGTGGCGAGACT	107	60.64	201	GAGCTGAGCTGGTCCATCGG	182	61.81
C05C8.7.2	2193	325	GAGAGCGAGGTGGCGAGACT	344	60.64	438	GAGCTGAGCTGGTCCATCGG	419	61.81
C05C8.7.3	2063	195	GAGAGCGAGGTGGCGAGACT	214	60.64	308	GAGCTGAGCTGGTCCATCGG	289	61.81
C05C8.7.4	2203	335	GAGAGCGAGGTGGCGAGACT	354	60.64	448	GAGCTGAGCTGGTCCATCGG	429	61.81
C05C8.8	1320	172	CCAACATGGAACAGAGTTACTTCG	195	58.72	291	AGATAGAAGACGGACTTGAGCATC	268	56.92
C05C8.9A.1	1093	536	GAGCGTGGCGAAGCATACATC	556	61.6	632	CGTTCTTGTATGTCGCTGCCA	612	60.77
C05C8.9A.2	1028	471	GAGCGTGGCGAAGCATACATC	491	61.6	567	CGTTCTTGTATGTCGCTGCCA	547	60.77
C05C9.1	1437	428	AAGTACATCACTGTGTCGCTCAA	450	56.2	497	ACATCAGCAGCCACACTTCC	478	57.32
C05C9.2	776	124	AATGTCAGAATCAGTGGATCATCA	147	57.15	218	TTCTTGCTGCCATCTCCATT	199	56.95
C05C9.3	4402	2224	ATGAAGTTGTTGGTGAATCAAGAATG	2249	59.32	2341	TCGTCTGGTGGTATCTCGGA	2322	57.68
C05C9.5	148	52	AGCAGTGTGTAATCTGATGAGATCAATC	79	59.91	143	TGTTATCAGCAACCGAGAATACG	121	57.96
C05C9.6	144	49	TGGTCAGCTTCACACAGCTTCTAAC	73	60.77	140	CTCGGAAGTTGTAATTGAATGAAGG	116	59.09
C05C9.9	148	29	GTAACCTGAGCCGTCTTGTCTG	50	57.61	144	CGGTGATAATTGAGAAGATTAACAAG	119	56.47
C05D10.1A	1910	39	CGAATGCGAATGGTGAAGAG	58	57.91	154	TTCATCCTCGTCCTTCTGATTC	133	56.95
C05D10.1B	1585	274	AAGTTGCCACCACCAGTTGC	293	59.6	357	GATGGACGACAATGGAGTTGG	337	58.84
C05D10.1C.1	1693	392	CACCAGTTGCTTCATATTATCAGAGA	417	57.65	464	ATGGACGACAATGGAGTTGG	445	56.88
C05D10.1C.2	1798	22	AATCAGAAGGACGAGGATGAAG	43	56.14	141	TTGTGGAGCATGAAGATGGTT	121	56.72
C05D10.2A	1731	500	TTCGGATTAGCGAGGAGTCTT	520	56.83	586	TCTTGTTGCCACGTATTCTGTT	565	56.1
C05D10.2B.1	505	272	TTCCGAGCAGATAATGATAGGTG	294	57.06	341	TTATGTAGATCAGCTTCCATGAACTC	316	56.86
C05D10.2B.2	510	1	ATGACCGACGATGTGGACAC	20	57.79	83	CACACAATTCCATATGCACCTT	62	56.15
C05D10.2C	1727	500	TTCGGATTAGCGAGGAGTCTT	520	56.83	586	TCTTGTTGCCACGTATTCTGTT	565	56.1
C05D10.3	1882	546	GGCGGATAATGGAATGACAG	565	56.57	638	CCACAAGCCATGAGACAGACA	618	58.31
C05D10.4A	2040	922	GAGTAGTAGTCCTAGTCCATCCTCATCA	949	58.42	998	CATCGTCCACCGTAATCGTC	979	57.48
C05D10.4B	2015	897	GAGTAGTAGTCCTAGTCCATCCTCATCA	924	58.42	973	CATCGTCCACCGTAATCGTC	954	57.48
C05D10.4C	1592	474	GAGTAGTAGTCCTAGTCCATCCTCATCA	501	58.42	550	CATCGTCCACCGTAATCGTC	531	57.48
C05D11.10	599	106	GTAAGATGTCAGATGAACGAATTCAACA	133	60.54	223	TGATGAGCACTGTATCTCCGATG	201	58.81
C05D11.11A.1	1578	1212	CATTCGTCTCGGAACTCCAG	1231	56.92	1331	CCAGCCTCAGCATTGTACTTCT	1310	57.26
C05D11.11A.2	1684	59	GTGAGCAGAAGAGCAGCAACT	79	56.16	131	GCACTTGACGATCAGCCATT	112	57.35
C05D11.11A.3	1663	38	GTGAGCAGAAGAGCAGCAACT	58	56.16	110	GCACTTGACGATCAGCCATT	91	57.35
C05D11.11B.1	1648	23	GTGAGCAGAAGAGCAGCAACT	43	56.16	95	GCACTTGACGATCAGCCATT	76	57.35
C05D11.11B.2	1684	59	GTGAGCAGAAGAGCAGCAACT	79	56.16	131	GCACTTGACGATCAGCCATT	112	57.35
C05D11.11B.3	1663	38	GTGAGCAGAAGAGCAGCAACT	58	56.16	110	GCACTTGACGATCAGCCATT	91	57.35
C05D11.1	3108	2713	CGAGATGATGAAGCGTGAAGG	2733	59.41	2825	TCCAGATACGGCGACACAGA	2806	58.83
C05D11.2	2717	451	CGGTAATGGATGTTGATGGTC	471	56.34	570	AATGAGGCTGGAAGGCTGTC	551	57.93
C05D11.3	802	4	GCCGCTAATATTCAACAGCAGTT	26	58.52	115	GATCGTCTTCTTCTAGGTTCTCAAGT	90	56.72
C05D11.4	1712	40	CATACGGAGGAGCAGCCACT	59	58.9	159	CCACTCGATACGGAGCACAT	140	57.23
C05D11.5	924	547	TAATTATGAAGATGCAATGGATGTG	571	56.86	630	TGTTGAGCGTGGAATGTGTC	611	56.65
C05D11.6A	1503	469	AGATCCATCGAAGCATCACG	488	57.29	587	CAACTTGAATACATCCAGAATCCA	564	56.83
C05D11.6B	1374	469	AGATCCATCGAAGCATCACG	488	57.29	587	CAACTTGAATACATCCAGAATCCA	564	56.83
C05D11.6C	1335	469	AGATCCATCGAAGCATCACG	488	57.29	587	CAACTTGAATACATCCAGAATCCA	564	56.83
C05D11.7A.1	2577	1237	TTCATTCTCGGCGAAGTTGA	1256	58.03	1306	CAGCGACAGCAACCAGACAG	1287	59.2
C05D11.7A.2	2735	1395	TTCATTCTCGGCGAAGTTGA	1414	58.03	1464	CAGCGACAGCAACCAGACAG	1445	59.2
C05D11.7B.1	2634	1291	TTCATTCTCGGCGAAGTTGA	1310	58.03	1360	CAGCGACAGCAACCAGACAG	1341	59.2
C05D11.7B.2	2792	1449	TTCATTCTCGGCGAAGTTGA	1468	58.03	1518	CAGCGACAGCAACCAGACAG	1499	59.2
C05D11.8	2622	1498	CCAGCAGAGTCGGATGATGA	1517	58.34	1575	CATTGAGGTTGATGAACGGCTA	1554	58.7
C05D11.9	2404	1183	GCGAAGGTTCCAATCATTCTG	1203	58.25	1302	ACCTCGTCGTTGAAGTGATACC	1281	56.83
C05D12.1.1	2144	842	AATGCCATCCTAATCAGCAGATAC	865	57.42	949	AACTGACAGAATCATCATATCACGAT	924	56.87
C05D12.1.2	2187	885	AATGCCATCCTAATCAGCAGATAC	908	57.42	992	AACTGACAGAATCATCATATCACGAT	967	56.87
C05D12.2	3180	2957	ATCCTCCTGCCACATATTCGT	2977	57.1	3064	GGACCAGTATTGAGCCGTTCT	3044	56.9
C05D12.3A.1	3204	107	CAACGGCTTGTCAATGTCCAG	127	60.11	210	CGGAGCACAGACACAACGAT	191	58.32
C05D12.3A.2	3643	546	CAACGGCTTGTCAATGTCCAG	566	60.11	649	CGGAGCACAGACACAACGAT	630	58.32
C05D12.3B	3262	2225	AACGGAAGACTTGTGACGCT	2244	56.11	2321	TCTGGTTATCAGTGGTGAGTGC	2300	56.4
C05D12.3C.1	3064	107	CAACGGCTTGTCAATGTCCAG	127	60.11	210	CGGAGCACAGACACAACGAT	191	58.32
C05D12.3C.2	3503	546	CAACGGCTTGTCAATGTCCAG	566	60.11	649	CGGAGCACAGACACAACGAT	630	58.32
C05D12.4	899	451	AACATCAGAGGAGCACAAGGA	471	56.03	552	GTTAGATGCGTCGTGTTGGC	533	57.84
C05D12.5	738	263	CCATTGAGATGTTGTCTATTGAACG	287	58.6	354	AACCTTCTTGTCCATAACTTCCTG	331	56.67
C05D12.7	390	122	ATGGCGTTCAGACAGGATTC	141	56.23	230	CATTGGTTGGCTTCTGAGGT	211	56.3
C05D2.10A	1623	632	GCGACAGCGAGTGGTGATGA	651	61.95	728	GGTGGTGCTCCTCTTCTTCCTC	707	60.19
C05D2.10B	1629	638	GCGACAGCGAGTGGTGATGA	657	61.95	734	GGTGGTGCTCCTCTTCTTCCTC	713	60.19
C05D2.11	1263	857	AACTGCGACAACCTTATGACG	877	56.53	927	TCGGTTATCCTTCTCTCTCATTG	905	56.28
C05D2.14	161	10	TTCACATAGGTGATAGACGTGCTACAGA	37	61.13	129	CTTCGCATGCCTGTTCCGTT	110	62
C05D2.15	148	34	CTCATCAACTACAACACGGCGAA	56	60.99	139	CCGCTTCATGGTGCATTACAC	119	59.96
C05D2.1A	2710	188	GCACTATTAAGGTCTCGGCACCA	210	61.25	297	TTCGCATTCCATCTCGTCGT	278	60.18
C05D2.1C.1	2435	364	GGCTTCAACTCCATCCAACA	383	57.17	435	GCGATTATGATGATCCAGTAGAATG	411	57.77
C05D2.1C.2	2839	316	GCACTATTAAGGTCTCGGCACCA	338	61.25	425	TTCGCATTCCATCTCGTCGT	406	60.18
C05D2.1D	1568	188	GCACTATTAAGGTCTCGGCACCA	210	61.25	297	TTCGCATTCCATCTCGTCGT	278	60.18
C05D2.3	1588	833	TGGCTCTCACAGTCGGAACA	852	58.97	951	GAACTCATCGCAGAAGGCAA	932	57.63
C05D2.4A	1636	508	GAGAGAATCAAGTCGGAGCCAA	529	59.42	626	CCAGATGCTTCGTCGTCCAC	607	60.23
C05D2.4B	1663	553	ACTGGAGTTGGCAAGACACTCA	574	58.45	647	GCTTCGTCGTCCACAGTCAC	628	57.88
C05D2.5	2314	816	CGCTTGGAAGTGAACATACGG	836	59.22	935	TGGAGAGTGGAAGGATTGGAA	915	58.16
C05D2.6A	1998	597	GACTAATTGAGGCAATGCGATG	618	58.33	677	CGGTGAGCTGTGAAGGAGGT	658	58.89
C05D2.6B	1995	597	GACTAATTGAGGCAATGCGATG	618	58.33	674	CGGTGAGCTGTGAAGGAGGT	655	58.89
C05D2.8	1349	866	TCACACGATTGCTGGATACCG	886	60.47	959	CGAAGTATGAACACATGTACCATCTTC	933	58.93
C05D9.1.1	1742	1331	CAGGATATGAAGAAGATGCTGGT	1353	56.16	1444	TTAGACACGAATGTTGTTGGCT	1423	56.1
C05D9.1.2	1707	1331	CAGGATATGAAGAAGATGCTGGT	1353	56.16	1444	TTAGACACGAATGTTGTTGGCT	1423	56.1
C05D9.2.1	1003	773	CGCACTCGCTGGACTCATTG	792	61.49	848	GAGCACCTCCTCTGGTAAGAAGC	826	59.51
C05D9.2.2	979	749	CGCACTCGCTGGACTCATTG	768	61.49	824	GAGCACCTCCTCTGGTAAGAAGC	802	59.51
C05D9.2.3	1493	1263	CGCACTCGCTGGACTCATTG	1282	61.49	1338	GAGCACCTCCTCTGGTAAGAAGC	1316	59.51
C05D9.3	1619	1025	CGTGATGATTGCTCGTGCTC	1044	58.99	1105	TGGCTTATCCTTCTCCTCTGG	1085	57.11
C05D9.5	846	24	CAGGAAGTTGTGAAGCAGGTC	44	56.1	110	TGAATATTGAAGTTGGTGATCGTC	87	56.82
C05D9.7	910	148	GAGAAGAGAGCCAGAACAAGGA	169	56.5	267	GCAATCACAATAATGGCAAGG	247	56.75
C05D9.9A	482	234	CTTCCAATCGGATGATTCAGG	254	58.05	331	GAGATCTCGCAAGCTTCCAA	312	56.83
C05D9.9B	697	285	CGTCTGACACCTGTAATGGATGG	307	60.23	386	GGAAGTTCTCGATCACAAGCG	366	58.53
C05E11.1	1286	544	CAAGGTCCGAACTCTGCCAT	563	58.73	640	TTGTCTGGCGAAGGAATGGA	621	60.15
C05E11.12	432	171	GTTCATCCTACCTTCCATTCCA	192	56.64	261	GGCTTCCTAAGAGAGCGAGAG	241	56.34
C05E11.14	357	177	CGAGCGGCTTCCTAAGAGAG	196	58.05	271	TTCATCCTACCTTCCATTCCAA	250	57.16
C05E11.15	221	55	TGTCAACAACAGCTATCAATGAGA	78	56.25	129	ACCTATGTGACTTACTGCACGGT	107	56.51
C05E11.16	338	112	CTCGCCTTCTTCATTCTCCTT	132	56.42	231	CCTCTCGTTCACCGTCATCA	212	58.24
C05E11.17	139	39	AACATTCGTCACATTGGCACCT	60	60.23	137	CACCGAGCCTAACTGTCTATCAATC	113	59.21
C05E11.2	444	191	TGAACACGGCAGCGAGTACA	210	60.02	283	CGGACAGGTAGACAATGATACAAGA	259	58.27
C05E11.3A	1200	383	ATTCGGCTCTGCTCGTCGTA	402	59.57	474	CAATGCTATTGTTCCACATACTAATACG	447	58.23
C05E11.3B	1239	422	ATTCGGCTCTGCTCGTCGTA	441	59.57	513	CAATGCTATTGTTCCACATACTAATACG	486	58.23
C05E11.4	1728	436	TCATAACCTATGTGACTTACTGCACGGT	463	61.92	525	CCATCCATCCATTCTCTGTCCA	504	60.65
C05E11.5	1883	650	GATGATGATGATGAGTGCGATGA	672	59.5	752	ATCCTCCGTTGAAGGCGAGA	733	60.67
C05E11.6	459	161	GGCGGACCTACATAGACGAA	180	56.39	239	CATATTCTGTCCATTATCGTGTGC	216	57.23
C05E11.7	1721	673	GGCAGAAGCAGCAAGTCTCTT	693	57.57	780	TTCGGTCTTACGGTGGCAAT	761	59.03
C05E11.8A	583	245	AAGGATCGCCTGAAGTACTCC	265	56.15	353	GCTTCCAACTCTGATAGAGCATTC	330	57.4
C05E11.8B	354	16	TTGCTGTCTTGGTGACATTGAG	37	57.47	130	AATCTGGCGAGCTTATGTGC	111	56.69
C05E4.10	1035	116	ACTATCGTTGGCTGCTGCTG	135	57.74	209	TGCCGGTAATTATGAACGCA	190	58.63
C05E4.11	1164	274	CTGGCGGTTAGATGTGGATT	293	56.24	382	CGAAGTGCTTGTTCAGTTGGT	362	56.61
C05E4.1.1	1170	33	CGACAATGTCCGATAACGCA	52	59.13	151	CAGAGCCAGACCAAGAGAGATG	130	57.75
C05E4.1.2	1203	66	CGACAATGTCCGATAACGCA	85	59.13	184	CAGAGCCAGACCAAGAGAGATG	163	57.75
C05E4.13	1062	602	AAGGTGCGGAAGGCTCATTG	621	61.07	717	GCTTGTAATTGCGAGTAGATTGTTCA	692	59.7
C05E4.1.3	1164	33	CGACAATGTCCGATAACGCA	52	59.13	151	CAGAGCCAGACCAAGAGAGATG	130	57.75
C05E4.14A	778	89	AACGATAAGACAACGAGAGAGCA	111	56.97	185	CGACACCGATCAGAGTACACC	165	56.71
C05E4.14B	852	321	GCTAGTGATGTTATCTGGAATAACTGTT	348	56.57	424	ATGTTGGAATCGGTCCGACT	405	57.91
C05E4.14C	1243	89	AACGATAAGACAACGAGAGAGCA	111	56.97	185	CGACACCGATCAGAGTACACC	165	56.71
C05E4.15	673	445	TAACCGAATGTGCCTAGATGACAA	468	59.51	550	AATGTCGTACATGACCATATAATCCTC	524	57.53
C05E4.2	1119	493	GTTGATGATTACGCTAAGGCTTATCTC	519	58.88	592	TGTCGTAGGCAACTAATGTGAATG	569	57.89
C05E4.3	1190	938	CGTCGGCTACACATCAGGCA	957	61.74	1032	GCTGGCGGAGGTGAAGAAGA	1013	61.37
C05E4.4	1130	811	GTCTATGTAATTGTTGCCAGCCAGA	835	60.33	906	GGAAGTTGTCACCGCCGAGT	887	61.02
C05E4.6	987	212	TTGTGATCAATCATGGACCATT	233	56.32	329	CGGAACATGTACTGTGTACAGAGG	306	57.37
C05E4.7	439	85	TTCACCTGCGGAGATCGTCA	104	61.3	195	CCGAATGTCTGTCACACCATGA	174	60.38
C05E4.9A	3303	1446	GCTGTTGCTTCGCAGGATGA	1465	61.03	1556	GGTGTTGAGGTCGTGGAGGA	1537	59.51
C05E4.9B	3202	1446	GCTGTTGCTTCGCAGGATGA	1465	61.03	1556	GGTGTTGAGGTCGTGGAGGA	1537	59.51
C05E7.1	1005	388	ACTGGTTGTGGAGGTGTTGGA	408	58.9	507	TGGCTCACATCCTGCTGGTT	488	60.23
C05E7.2	914	222	TGAACCACAAGCCGATAAGC	241	57.44	330	GGCAGTGTTCTTCAGCTCAAG	310	56.42
C05E7.3	471	265	CCGGTGGAATCATCCGAGAA	284	61.67	351	CAACGACTGTCTTGAAGTCTTGGC	328	61.12
C05E7.4	1062	14	CGGTAGTTATGCGTGAGTGTGA	35	57.46	103	GGAGCGAGATGACAATAAGCA	83	56.68
C05G5.1	1711	563	CATTATTCGTCTGGTTGCGTCA	584	59.59	644	GGCTACTGCCTGTCCGGTTA	625	58.8
C05G5.2	2120	1544	CGTTGTGAAGAAGCCTATTGAGC	1566	59.06	1640	GATTACTGCGGTAGTGTTGGTGA	1618	57.81
C05G5.3	831	378	TTGTCCAGATGAACCGTCAA	397	56.08	448	TCATCTTGTCAGCATCGGAA	429	56.34
C05G5.4	1618	498	GCCAGGACACATTCACAAGAG	518	56.83	598	GTCCGAATCCGACTTGAGTAGT	577	56.08
C05G5.5A	1263	62	AGTCCGATTGTGATACCGATG	82	56.09	148	CCTGAGATGATGCGAACTGG	129	57.83
C05G5.5B	894	218	CCACCGACGAGAAGAAGACA	237	57.45	331	AGTGCACAGTATGCTCTATTGCA	309	56.44
C05G5.5C	770	94	CCACCGACGAGAAGAAGACA	113	57.45	207	AGTGCACAGTATGCTCTATTGCA	185	56.44
C05G5.6.1	1732	542	TGACCACTCTCTCTCTCCTCCTAT	565	56.43	622	GCCTGCCGCTACATACACAT	603	57.34
C05G5.6	172	29	GGAATATTACCACCGGTGAACTATG	53	58.65	98	ACTACCTCACCGGATCCACAG	78	57.58
C05G5.6.2	891	310	GCTGCGTCGTCTTGCTCTCA	329	61.38	428	ATCACCGAATACAGTTCTTGCGA	406	59.62
C05G5.6.3	707	126	GCTGCGTCGTCTTGCTCTCA	145	61.38	244	ATCACCGAATACAGTTCTTGCGA	222	59.62
C05G5.8	138	47	TGCGTCTCTTCGTCTCCGTA	66	58.2	136	TGCCTGATACCATGGAGGAC	117	56.98
C05G5.9	149	41	TGGTAGCAGCTCGAGACGGA	60	60.64	136	TCACAAGACAGATCAATATGGTGGA	112	59.36
C05G6.1	1577	49	GATGAAGCTGAATGGTGCTGGAC	71	61.81	119	GTGTTGTGGTGGAGGATGAAGG	98	60.22
C05H8.1A	1778	211	TTCAGTCGGTCTCACAGCAG	230	56.08	330	TGTCCTCCTCATTGTACGCA	311	56.28
C05H8.1B	1915	253	TCGAGCCGTGCAAGAAGATG	272	61.02	369	CGCTGCTGTGAGACCGACTT	350	60.16
C06A1.12	190	45	TCCTCGCTGTTCCATGATCC	64	59.59	142	GGTAAGCTTATTGCAATTGTAACATTG	116	58.31
C06A1.1	2762	2076	GTTGGATTCTCTGGAGCCGAT	2096	59.13	2186	GCGATCTTGACGTTCCTTCTC	2166	57.61
C06A12.3A	881	86	GAACTGTTGCGACTACGGCATG	107	61.51	193	AATCTTGTTGCTTATAGAGCGGTGAA	168	60.41
C06A12.3B.1	692	408	CCATACTGATTGCATGAACGG	428	57.58	517	ATCGTGTTGCATGGTCAGGT	498	57.45
C06A12.3B.2	871	587	CCATACTGATTGCATGAACGG	607	57.58	696	ATCGTGTTGCATGGTCAGGT	677	57.45
C06A12.3C	871	587	CCATACTGATTGCATGAACGG	607	57.58	696	ATCGTGTTGCATGGTCAGGT	677	57.45
C06A12.4A	2348	275	GACAATCAATGGAGCATCGAACTC	298	60.77	393	ACCATCCACACCAGGCAACA	374	60.8
C06A12.4B	2297	275	GACAATCAATGGAGCATCGAACTC	298	60.77	393	ACCATCCACACCAGGCAACA	374	60.8
C06A12.5	1928	693	CGATAATGTTAATGGCTATGTGGA	716	56.88	787	CAGCACCTTCACGTTCTTCTC	767	56.26
C06A12.8	553	312	AATTCGATTCGGAATCTTGGT	332	56.3	412	ACGTGCATCTACGTGTCCAA	393	56.22
C06A1.2A	512	113	ACCTTCGGAGTAGTCATTGTTGC	135	58.32	223	GTGTTGTTCCTCAGTATCTTGGC	201	56.54
C06A1.2B	292	113	ACCTTCGGAGTAGTCATTGTTGC	135	58.32	223	GTGTTGTTCCTCAGTATCTTGGC	201	56.54
C06A1.5	598	274	CGGTTATGGTTGAACTTGAAGGAGA	298	61.4	372	GAAGGTAGCGGCGGACAATG	353	61.44
C06A5.11	925	392	TTGAAGATCTCATTGAAGTACATGGAA	418	59.09	509	TTACGACCAGTTGGACACAGG	489	57.18
C06A5.12	445	133	TTGCAATCAACTCGTCAGTGTT	154	57.01	244	CACCTTCACTTCCTTCTTCCAT	223	56.06
C06A5.1	5655	110	GACCGTCAACTTCTGGAGGA	129	56.3	226	CGAGATGGCTGGATTGTAGG	207	56.83
C06A5.2	708	458	AAGTTGATGTCTCATGCTGATGTG	481	57.87	571	CATCTCACTGTCCACTTCTTCG	550	56.12
C06A5.3A	2590	2151	GCTGTACGGTCTGCTGCTGT	2170	57.72	2237	TCCAAGAAGAGAATCCATTAGAAGA	2213	56.54
C06A5.3B	2599	2160	GCTGTACGGTCTGCTGCTGT	2179	57.72	2246	TCCAAGAAGAGAATCCATTAGAAGA	2222	56.54
C06A5.6	2364	1810	AAGAGAGCAATCCGCAACTG	1829	56.77	1881	GCGAACTCATCAACAGCAGA	1862	56.14
C06A5.7A	2135	365	ACCTTCTCAGCACCGTCAGC	384	59.04	466	GCCTTCAATATCATTATCCTCCAA	443	57.3
C06A5.7B	1927	763	GATGAGCCTGATAATGATACTGATGT	788	56.56	832	TCAAGTCTGTATCGTCTTCTCGTAA	808	56.18
C06A5.8A	1088	763	TCCTGCTCAGCCAGAACGAA	782	60.62	862	TTGAAGGTGCTCCGTGTGAA	843	58.85
C06A5.8B.1	960	635	TCCTGCTCAGCCAGAACGAA	654	60.62	734	TTGAAGGTGCTCCGTGTGAA	715	58.85
C06A5.8B.2	964	639	TCCTGCTCAGCCAGAACGAA	658	60.62	738	TTGAAGGTGCTCCGTGTGAA	719	58.85
C06A5.9	1293	563	TTATTACGATTCTGACGACAATTCTGA	589	59.13	681	AATCTGTTGAGTCTTCTGTAGTCTCAGA	654	57.22
C06A6.13	142	52	CGAGGTATGACCTCATTGCG	71	57.78	132	GGTCGATTGTCGATGAAGGC	113	59.08
C06A6.14	213	34	CGACCACTCGACGTTCAAGA	53	58.45	127	CGTTCTATGTCATCGACTCTCTTCA	103	58.59
C06A6.2A	2202	523	TTAGAACTGAGAACTGTTGGACAAGT	548	56.56	639	TTGAGCAGATTGTGGCGTTA	620	56.57
C06A6.2B	2211	523	TTAGAACTGAGAACTGTTGGACAAGT	548	56.56	639	TTGAGCAGATTGTGGCGTTA	620	56.57
C06A6.2C	1185	394	ATGATCGTGTACAATGATACCAGAA	418	56.33	513	TCTCTGTGGAACTGATTGAACTGT	490	56.62
C06A6.2D	1176	394	ATGATCGTGTACAATGATACCAGAA	418	56.33	513	TCTCTGTGGAACTGATTGAACTGT	490	56.62
C06A6.2E	1147	356	ATGATCGTGTACAATGATACCAGAA	380	56.33	475	TCTCTGTGGAACTGATTGAACTGT	452	56.62
C06A6.2F	1061	279	ATGATCGTGTACAATGATACCAGAA	303	56.33	398	TCTCTGTGGAACTGATTGAACTGT	375	56.62
C06A6.3	1041	287	CATTCCTCACGGTTATGTGGCT	308	59.84	406	TCTCCAATAGCGTCAACGACAC	385	58.84
C06A6.4A.1	1339	1020	CGGAGCCACTGATTCACGAT	1039	59.65	1099	GCGATGGAGTATTGATGATTGG	1078	58.01
C06A6.4A.2	1349	1030	CGGAGCCACTGATTCACGAT	1049	59.65	1109	GCGATGGAGTATTGATGATTGG	1088	58.01
C06A6.4B.1	1381	1062	CGGAGCCACTGATTCACGAT	1081	59.65	1141	GCGATGGAGTATTGATGATTGG	1120	58.01
C06A6.4B.2	1391	1072	CGGAGCCACTGATTCACGAT	1091	59.65	1151	GCGATGGAGTATTGATGATTGG	1130	58.01
C06A6.4C	1657	1480	CGGAGCCACTGATTCACGAT	1499	59.65	1559	GCGATGGAGTATTGATGATTGG	1538	58.01
C06A6.5	1394	483	TGCTTGGTTGAAGAAGGATGG	503	58.76	564	CCAGAATGAGCAATCTTCGC	545	57.11
C06A6.7	1050	943	GGAAGTCCATTGGTATCAAGTGTT	966	57.16	1014	GGCAGGAAGTCGATTGAATG	995	56.8
C06A6.9	148	27	ACGATTATTGTGTTGGTAGAAGAGG	51	56.67	146	AGTGGTTCCGAGTGGTGCTT	127	58.25
C06A8.1A	2327	161	TGTTGAGACCGATGAGAATGC	181	57.34	256	CTCTCGTGAAGAAGTTCATAATGC	233	56.1
C06A8.1B	2486	320	TGTTGAGACCGATGAGAATGC	340	57.34	415	CTCTCGTGAAGAAGTTCATAATGC	392	56.1
C06A8.2	1521	1242	AACTTCTGCTCCGATAACTGCTT	1264	57.47	1332	TTCAACTACGCTGGCCGATT	1313	59.3
C06A8.3	660	334	GGACAAGCTGAGGCTGCTCA	353	60.25	421	TGGAGATGGCGGTAAGGTCA	402	60.03
C06A8.4	782	56	AAGCAGATGCCGAAGAAGAAC	76	57.31	151	TGAGGATGTCAGTTGAAGTAATCG	128	57.07
C06A8.5	1583	1212	CATTCATTATCCAGTATTGCCGTTA	1236	58.1	1281	TGATGGAGGAACGAGTGGTG	1262	58.08
C06A8.6	1145	97	AAGATTGTTGTGGAACCTGAAGA	119	56.52	207	GAGCCACGAATAATCACCGA	188	57.23
C06A8.7	999	228	CATTCCAACTCTGGTAGTGCTTC	250	56.69	347	ATCATCACAACTGCCGAACC	328	57.04
C06A8.8A	1515	328	GGTCAGAAGCATCCGAAGGC	347	60.68	437	GAGACTTGACGATGATGATTGACG	414	59.6
C06A8.8B.1	519	123	CCACAGTTGCCTACAACATCG	143	57.76	242	TGGAGGTGATACTGATGATTGTTG	219	57.61
C06A8.8B.2	613	63	ATTCTGCTGCCGTTGAAGTC	82	56.61	146	CTCATCTTCTGAATCTGTGTCGTAA	122	56.43
C06A8.9A	3067	835	TAACATAACTGGATTACAACTGGTCAA	861	57.04	906	GCTTCTGATGTGAGTGCCAAT	886	56.47
C06A8.9B	2757	835	TAACATAACTGGATTACAACTGGTCAA	861	57.04	906	GCTTCTGATGTGAGTGCCAAT	886	56.47
C06B3.11	927	172	GAATTAGTTCCTTGTCTCGCATGT	195	57.56	282	CATGATAATACAGATTCCACCGAA	259	56.76
C06B3.12	924	310	TTGGCTCACAGAATCTACCTTGT	332	56.69	424	GAATAAGCATTACAGTTAGAAGCATCA	398	56.37
C06B3.13	1339	1093	TTATGAGATAATGGATACATTAACGGA	1119	56.22	1197	GCAACGATACCAGCTTGAAGA	1177	56.74
C06B3.14	933	475	TACACGTCCGAATGTGATCCAG	496	59.44	545	GGAAGGTATCTTGCGTATTCATCA	522	58.21
C06B3.16	498	101	CGATTCCTCTGATGATGACAGC	122	58.35	194	AATTCGAGGAGTTGCGCCTT	175	59.8
C06B3.1	765	453	CAACACTATGAAGCCTACGGAATC	476	57.92	547	CGACATAATTGATATCGTCGACTGTT	522	59.34
C06B3.2	2076	1726	TTGTGGATCATACTATCGTGTCACT	1750	56.42	1838	TGAACAATATACGCAGAATAAGACAA	1813	56.09
C06B3.3	1541	544	GTTGGAAGTATCATTAACAATATGCTCT	571	56.49	655	GTGTCATCTTATCCATTCCTTCATC	631	56.78
C06B3.4	1013	592	AATGGCTGAATGGTCGGTCT	611	58.06	680	TTCCTTGGTGTCCATATTCCTT	659	56.23
C06B3.5	1145	596	GGTCGGTGTATTCTGCTTCG	615	56.89	693	GGTAATGGCTTGGATAATAATTCC	670	56.02
C06B3.6.1	742	383	ACCACATTGTCCGAGTTCCA	402	57.42	480	AGAATAGCCAAGGAATTCAGGAT	458	56.24
C06B3.6.2	1288	929	ACCACATTGTCCGAGTTCCA	948	57.42	1026	AGAATAGCCAAGGAATTCAGGAT	1004	56.24
C06B3.7	984	71	CCATGGAAGCTGATCAGGAAT	91	57.67	175	AAGAAGCCAACTGGTGTTCG	156	56.53
C06B3.8	2181	6	TCCGAAGCGAAGATCACGAT	25	59.36	80	CTAATAACCAATTGCCGAATGC	59	57.37
C06B3.9	1074	599	TTGGAATTCTGATCATGAGCATAG	622	57.05	718	AGGATTCCGATTGAGATGCG	699	58.68
C06B8.10	1035	292	GGAATAGGTGTAGCGAATCAAGC	314	57.99	365	AGACCGAGTATGGATACCATCATAG	341	56.45
C06B8.1	1111	220	CGATTCTCATCCATGTAGAAGTTG	243	56.61	312	GATGTCTTGTCTCGACCAGATTG	290	57.4
C06B8.11	519	85	ACACCAACCAATGGAACGAAG	105	58.41	204	CTTGCTATTGGCGGCACAAC	185	60.22
C06B8.2A.1	1138	777	ATGGAGATCTGGCAGAATGC	796	56.32	862	ATTGCTGTGCGTTGAGTTGA	843	56.51
C06B8.2A.2	1222	861	ATGGAGATCTGGCAGAATGC	880	56.32	946	ATTGCTGTGCGTTGAGTTGA	927	56.51
C06B8.2B.1	1210	777	ATGGAGATCTGGCAGAATGC	796	56.32	862	ATTGCTGTGCGTTGAGTTGA	843	56.51
C06B8.2B.2	1294	861	ATGGAGATCTGGCAGAATGC	880	56.32	946	ATTGCTGTGCGTTGAGTTGA	927	56.51
C06B8.2C.1	1493	777	ATGGAGATCTGGCAGAATGC	796	56.32	862	ATTGCTGTGCGTTGAGTTGA	843	56.51
C06B8.2C.2	1577	861	ATGGAGATCTGGCAGAATGC	880	56.32	946	ATTGCTGTGCGTTGAGTTGA	927	56.51
C06B8.2D.1	1486	777	ATGGAGATCTGGCAGAATGC	796	56.32	862	ATTGCTGTGCGTTGAGTTGA	843	56.51
C06B8.2D.2	1570	861	ATGGAGATCTGGCAGAATGC	880	56.32	946	ATTGCTGTGCGTTGAGTTGA	927	56.51
C06B8.3	489	83	ATGTATCCAGTATTGCGTCAGGTC	106	58.1	166	TGAAGTGGTTCAGATCAGCCTT	145	57.53
C06B8.6	1098	486	AATTGCCGTGCTCATGTTCT	505	56.89	584	TCAGAGGAGAGACATGGTAGGTG	562	57.01
C06B8.7	9546	1276	CGAACATATCTGGATCTTGCG	1296	56.95	1390	GAGGATTACGGTCACGGATG	1371	56.52
C06B8.8.1	287	102	CCAACAACACCAAGTTCAAGG	122	56.7	217	CTTGACTTGGATGCCTGGTG	198	57.74
C06B8.8.2	285	102	CCAACAACACCAAGTTCAAGG	122	56.7	217	CTTGACTTGGATGCCTGGTG	198	57.74
C06B8.8.3	286	102	CCAACAACACCAAGTTCAAGG	122	56.7	217	CTTGACTTGGATGCCTGGTG	198	57.74
C06B8.8.4	323	102	CCAACAACACCAAGTTCAAGG	122	56.7	217	CTTGACTTGGATGCCTGGTG	198	57.74
C06B8.8.5	284	102	CCAACAACACCAAGTTCAAGG	122	56.7	217	CTTGACTTGGATGCCTGGTG	198	57.74
C06B8.8.6	299	115	CCAACAACACCAAGTTCAAGG	135	56.7	230	CTTGACTTGGATGCCTGGTG	211	57.74
C06B8.9	1056	820	ACAATTGGCATAATTAATATTAATAGCG	847	56.56	914	GCAGAATGCGTGAATATAAGGAA	892	57.14
C06C3.10	525	142	TCCAACACCACACCACTGTCACT	164	61.27	261	ATGCTCGTGAGCGATCCGTT	242	61.64
C06C3.14	195	53	ATGCTCGTGAGCGATCCGTT	72	61.64	171	CCAACACCACACCACTGTCACTC	149	61.27
C06C3.1A	3487	2767	ATGGAAGAGATGAGGAGGTCACAGA	2791	61.26	2863	GTTGAGCAGATGGAGAAGCGTT	2842	59.49
C06C3.1B	3491	2776	ATGGAAGAGATGAGGAGGTCACAGA	2800	61.26	2872	GTTGAGCAGATGGAGAAGCGTT	2851	59.49
C06C3.1C	3806	3091	ATGGAAGAGATGAGGAGGTCACAGA	3115	61.26	3187	GTTGAGCAGATGGAGAAGCGTT	3166	59.49
C06C3.1D	3338	2623	ATGGAAGAGATGAGGAGGTCACAGA	2647	61.26	2719	GTTGAGCAGATGGAGAAGCGTT	2698	59.49
C06C3.3	1731	493	CATCTACAATCTCATCATATTCCACCA	519	59.17	580	TTCCAAGCCAAGAAGCAGTG	561	57.69
C06C3.6.1	1172	372	TTGCAATGGCATGTTATGGA	391	57.04	448	CGGAATCATGTGATGTTGTCG	428	58.43
C06C3.6.2	1287	487	TTGCAATGGCATGTTATGGA	506	57.04	563	CGGAATCATGTGATGTTGTCG	543	58.43
C06C3.7	678	169	AAGGAGAATCCGAAGAGAATTAAGATG	195	59.53	257	GCTTCTTCATCTGGCGTTCG	238	59.54
C06C3.8A	1744	590	TGAATGATGATAGGTTGTTGTGTG	613	56.22	669	TTGACTCAATGTATGTTCCTCGTT	646	56.52
C06C3.8B	994	746	AGCCGACACTGATTCACCAT	765	56.62	853	CTTGATTCACGAGTTGATCCATT	831	56.86
C06C6.1	1113	327	TTCGTGCTATCTCTACTGCGGTT	349	59.08	445	TGGAGAGGCGTTGTGAAGTC	426	57.45
C06C6.12	229	18	GGCGATGTACACCATGAGGA	37	57.96	110	CCGTCAAGTGTAAGTCCAGAGAA	88	57.16
C06C6.2	1041	377	TTGCTTATCGGTATCAGGTGCT	398	57.54	493	GGTAGGACTGTTGGATAAGAGCA	471	56.22
C06C6.3	1047	280	GCGGACTTACTGTTCTGCGGAT	301	61.42	389	CGGCTAGATGTCCAGGATGAGTT	367	60.43
C06C6.4	1140	275	GCTTATCCAGTGCGTCTTCATC	296	57.58	362	GTTGAATTGTTGCGGCTCAC	343	57.81
C06C6.5A	1330	478	GCTCTTCAACACCACCATCC	497	56.59	561	CAGTTAGAGTAATTGATGAGCAGTCG	536	57.49
C06C6.5B.1	614	214	GGAGTGTAGGATTAAGAAGTGCTTATCG	241	59.91	325	GGCTTCTGATATGCTTGGAGGT	304	58.35
C06C6.5B.2	548	146	TCGAATCGTCATCATTCCAAT	166	56.55	228	CGTCTGAACAGCCACACACTT	208	57.46
C06C6.6	2505	195	AGAGCATTCAAGTCGCCGTCA	215	61.78	291	AACGACACGAGCAGCACCAG	272	61.01
C06C6.7	2808	2567	ATAGTCAATCAGAACGAGAAGCAGA	2591	57.47	2644	GTGTAGGTGGTGGAGGCAGT	2625	56.11
C06C6.8	428	240	AGACTTGTCCGACTGCACAGA	260	57.11	359	CAGCATCATCCGACTTCTCC	340	56.85
C06E1.10	3647	1851	CATTGACTATTCCAGGCGTGA	1871	57.31	1925	CGGTGATTGAATCGTAGAGACG	1904	58.33
C06E1.11	1230	384	AACCACGGCGACAACTTATGC	404	60.85	494	CCACCAATGATTCCTCCGAA	475	59.31
C06E1.1	576	174	CGTTCTTCTCGGCAACTTCCTC	195	61.16	280	TGTCTGATGGATTCTTCTGTTGGC	257	61.28
C06E1.3	1848	426	CGATATGACGGAATTATATTATAACGAA	453	57.08	540	AACACTGAGCATTGGATACGG	520	56.32
C06E1.4	2959	741	TAATCAGGCTAACTATCACTATGTGCTG	768	58.21	810	TTGGAACATCTCTTGGTCGTAGG	788	59.11
C06E1.6	150	61	TTCTTACCAGGAGGAGGAGGCA	82	61.01	133	CGGCTCCAATGATGACTCCA	114	60.57
C06E1.7	1249	856	CCTCAGGACGATCTAGCATACTCA	879	58.55	945	GTATCCAAGCCACCATCCAA	926	56.92
C06E1.8	1489	93	CGTGGAGGTTGAGAATGGAA	112	57.17	192	GATTGAGCAACGGAACGAAC	173	56.86
C06E1.9	2034	387	CGATCAATTACGGAAGATGATGTAG	411	57.82	467	TGCTCCATAGGTTAGAAGACGGT	445	57.98
C06E2.1	1074	29	TGTTACTTCCGCTTCCTGGT	48	56.03	115	CGTTGTAGATGAGATCACAGTCTTG	91	56.77
C06E2.3	651	266	TTGTTACACGAATCTGGCATCC	287	58.56	382	GAAGTGATAGAAGAACTGTCCGAAG	358	56.57
C06E2.5.1	573	191	ATGAGATGAGAGAACAGGCAGAAG	214	57.8	270	CTCCTCTGTGGCTCCGACTG	251	59.56
C06E2.5.2	644	191	ATGAGATGAGAGAACAGGCAGAAG	214	57.8	270	CTCCTCTGTGGCTCCGACTG	251	59.56
C06E2.7	882	240	CGCTGACACTCCTTATGAGACA	261	56.71	358	GCTCTACCGCACAGTTCCAA	339	57.57
C06E2.8	357	224	TCTACACTGATGTGCTATCAGCGT	247	57.73	293	AGCTTAGAGAGATCCTGTTCCGT	271	56.55
C06E2.9	285	178	GGCCATCTCCACTCTCGTAA	197	56.39	270	GAATTGTCCACCATTGTTCTTGT	248	56.63
C06E4.21	225	67	GTTGTCTGGAACTAGCCAGGTGT	89	58.32	186	ACTTGAGATTGTCCGTTCGC	167	56.45
C06E4.2A	249	62	AAGCAGATTCAGAAGTTACAGAGTCTT	88	56.55	171	TTGACGAGAGAATGGATGTGG	151	57.18
C06E4.2B	357	170	AAGCAGATTCAGAAGTTACAGAGTCTT	196	56.55	279	TTGACGAGAGAATGGATGTGG	259	57.18
C06E4.3	875	642	CATGAGAGTTGTACTGGATTGTCAA	666	57	755	TGCAATATGCTCTGGTCTTCC	735	56.52
C06E4.5	629	356	AAGTGTGCGACTACTCGGAGA	376	56.29	453	GCGTGTCTTCTTCAGAAGCTCT	432	56.74
C06E4.6	858	4	CTTATGTGGTCCACGTTCTCTCA	26	57.86	121	CATCAGTAGCCAGAAGCACAGC	100	58.75
C06E4.7	693	56	CATCAGTTGGACCACGGACA	75	58.94	171	AAGTCTGGCTACAAGTTCACATCC	148	57.54
C06E4.8	845	554	TGAGAATCATCGCATTGGAA	573	56.24	663	TCTTGATCTCGTCGATTGTTCC	642	57.86
C06E7.1A	1498	109	GGACGCTGTTCTTGATGCTC	128	57.07	206	TCTCACCGCACAACATGATC	187	56.58
C06E7.1D	1316	78	GGACGCTGTTCTTGATGCTC	97	57.07	175	TCTCACCGCACAACATGATC	156	56.58
C06E7.2A.1	1650	821	AATGGACAATCTGTTGATGGAGA	843	57.14	900	TTGAGACGAGTTGTTGGAGGA	880	56.96
C06E7.2A.2	1729	900	AATGGACAATCTGTTGATGGAGA	922	57.14	979	TTGAGACGAGTTGTTGGAGGA	959	56.96
C06E7.2B	749	69	AATCATTCGAGAATCAACTGTCG	91	57	187	TCTGATTGAATTGCTCATTGAGTT	164	56.71
C06E7.3A	1595	57	TCACCTCCGAATCTGTCTCC	76	56.23	127	GTCAAGAACAGCGTCCGAGA	108	57.61
C06E7.3B	1588	25	ACCTCCGAATCTGTCTCCGA	44	58.27	143	AATCACTCACCACAAGCAACCT	122	57.32
C06E7.4A	1593	546	AACTTCTGATGAGCGACGAGGA	567	59.97	661	ATGAAGCCAGCGAGCCGTTA	642	61.69
C06E7.4B	1098	51	AACTTCTGATGAGCGACGAGGA	72	59.97	166	ATGAAGCCAGCGAGCCGTTA	147	61.69
C06E7.6	439	122	AAGCGTGCCAATATGGATGTG	142	59.43	216	TGTGGAACATTCAGAGCAGGTG	195	59.73
C06E7.7	1040	791	TTATCGGACCATTCACAATTCTCA	814	59.32	901	TGGAGACTAATGAAGATTCTGTTGC	877	57.68
C06E7.88	724	270	AATCCAAGACCAGCTTCATTCG	291	59.2	378	TGATAAGATAAGCAGTGTCAGCACCT	353	59.38
C06E7.93	285	174	TCATAATAACCACAGAAGAAGAGGCT	199	57.74	270	TGAATGTCTCTTCTCTTCTTCTTAAGG	244	56.92
C06E8.3A	2016	111	TATGACACGAGCACCAGGAGA	131	57.91	227	TTGGTACGAGCAGCATACGG	208	58.4
C06E8.3B	643	547	TTCGGAGCAACAGCATACGC	566	60.87	639	TGATCACGGAACCATTCTGGA	619	59.88
C06E8.3C	1692	111	TATGACACGAGCACCAGGAGA	131	57.91	227	TTGGTACGAGCAGCATACGG	208	58.4
C06E8.3D	2091	185	TATGACACGAGCACCAGGAGA	205	57.91	302	TTGGTACGAGCAGCATACGG	283	58.4
C06E8.5	1922	811	AAGCCGAGGAGAGATTGAAGA	831	56.84	900	GAGCATTGTGAGCATGAACG	881	56.44
C06E8.7	212	51	GACATCTGGAGACTCGGAACG	71	58.33	140	TCACTCATCTAATGTACCACGGAA	117	57.32
C06G1.10	150	58	CCTCCATCAGCAGGCTCAGA	77	60.06	134	ATTACATCATCCAGGTAGCACACTG	110	58.16
C06G1.12	149	7	GCTCCTTAGCGATGCGTCTA	26	56.99	124	GACAGTGCACTACGGAACTGAA	103	56.62
C06G1.1A	1986	705	GCACTTCTCGGACCTGTTGA	724	57.45	816	GAAGGCGGAAGTCGTTGAGA	797	59
C06G1.1B	1992	705	GCACTTCTCGGACCTGTTGA	724	57.45	822	GAAGGCGGAAGTCGTTGAGA	803	59
C06G1.2	870	374	TACAACTGAAGCAACCACGACA	395	57.95	493	GTTGGTGTGGTCTCAGCGAT	474	57.16
C06G1.4	3326	1150	CAGAGAGATACTGGAGTGTCCTATTGG	1176	59.58	1246	AATCCTCATCGGCACCTTCG	1227	60.92
C06G1.5A	2364	715	TTACGGCGAGTGTGTGAAGTC	735	57.49	817	TCCAGTACATTGGCAGTCCTG	797	57.27
C06G1.5B	2320	671	TTACGGCGAGTGTGTGAAGTC	691	57.49	773	TCCAGTACATTGGCAGTCCTG	753	57.27
C06G1.6	2379	874	CCGCCATCTTCCTCTTCATCTC	895	60.99	988	CCAACTGATCCGTGTCGTGA	969	59.1
C06G3.10	2202	1649	AATCACCACCGACAACGCAT	1668	59.82	1746	GGTGTGAGGATGTTCTTCGCA	1726	59.69
C06G3.11A	275	98	TGGAAGCCGAACAGTCAGTG	117	58.45	217	TGAGCGTTGAGAAGTTGATGC	197	57.7
C06G3.11B	343	96	TGGAAGCCGAACAGTCAGTG	115	58.45	215	TGAGCGTTGAGAAGTTGATGC	195	57.7
C06G3.1A.1	1367	310	TCTGGAAGTTGGAATGACCGA	330	59.1	429	GGTGTTGGTATTGATGGAGGACT	407	57.87
C06G3.1A.2	1421	364	TCTGGAAGTTGGAATGACCGA	384	59.1	483	GGTGTTGGTATTGATGGAGGACT	461	57.87
C06G3.1B.1	1319	310	TCTGGAAGTTGGAATGACCGA	330	59.1	429	GGTGTTGGTATTGATGGAGGACT	407	57.87
C06G3.1B.2	1373	364	TCTGGAAGTTGGAATGACCGA	384	59.1	483	GGTGTTGGTATTGATGGAGGACT	461	57.87
C06G3.2	3197	2191	TCAACTGGAGCATTCAAGGC	2210	57.48	2261	GCATGGCAGAAGTGGTCTCT	2242	56.49
C06G3.5A	1353	415	GTGAGGATCAGCATAACAATGGA	437	57.68	532	TTCTTAACAGCGGCGACAAC	513	57.64
C06G3.5B	1238	300	GTGAGGATCAGCATAACAATGGA	322	57.68	417	TTCTTAACAGCGGCGACAAC	398	57.64
C06G3.6	1872	1502	TTGATGTCGTTGAGGAAGAGG	1522	56.45	1591	TGAGAGTACAAGATGGAAGTTGAATC	1566	56.8
C06G3.7A	2603	64	CGACAGCCGAGACAACAAGA	83	58.6	150	CATTCCACTCGCTGCTACTCC	130	58.55
C06G3.7B	2477	962	CCTTGTGTGTTGGTGCTTCG	981	58.77	1063	CACGAAGTAGAATAGAACGAACCAT	1039	56.8
C06G3.8A	769	8	GTGACATACCTCTCCACCAATTGC	31	60.57	103	CCGTCTGTGTTCTGCGATGA	84	59.41
C06G3.8B	612	45	TTGAAGTTCCGTGGAGCATATACATC	70	61.26	133	TCACCGACCTTCTTGCATTCTC	112	60.19
C06G3.9.1	2351	42	GCAGAGAGTTCAACTGTCACAATC	65	56.77	136	CGTCAATTCGATGAGAAGCG	117	58.06
C06G3.9.2	2474	165	GCAGAGAGTTCAACTGTCACAATC	188	56.77	259	CGTCAATTCGATGAGAAGCG	240	58.06
C06G4.1	2760	1391	ATGGAATGGATGTCGGTGTC	1410	56.65	1488	CATATCGTCGTCGGTCAACC	1469	57.48
C06G4.2A	2743	1512	ATGACTGGAGGACTCACCGAGT	1533	58.68	1620	CGATGGAGCAACCGAATAGG	1601	59.12
C06G4.2B.1	2614	1374	ATGACTGGAGGACTCACCGAGT	1395	58.68	1482	CGATGGAGCAACCGAATAGG	1463	59.12
C06G4.2B.2	2523	1374	ATGACTGGAGGACTCACCGAGT	1395	58.68	1482	CGATGGAGCAACCGAATAGG	1463	59.12
C06G4.2C	342	70	GGATCAATTGCTGGTAACCTGA	91	57.67	165	GCCTCCACCTCCGAAGAAGT	146	59.27
C06G4.2D	2585	1354	ATGACTGGAGGACTCACCGAGT	1375	58.68	1462	CGATGGAGCAACCGAATAGG	1443	59.12
C06G4.4.1	483	292	TTGATCCTTCGCATCCAATGG	312	61.63	411	TGACGATTCCAACGCCAAGA	392	61.12
C06G4.4.2	568	377	TTGATCCTTCGCATCCAATGG	397	61.63	496	TGACGATTCCAACGCCAAGA	477	61.12
C06G4.5	1423	78	ATGGATTGGATTCAGTCACACA	99	56.42	153	GGAGGAGGTAGAACATCATTCACTA	129	56.62
C06G4.6	621	236	TATCCTACCAACCAGCAACTCA	257	56.04	331	ATCCAGCACCTTCACCACAA	312	57.58
C06G8.1	1512	779	GATCCGTGGAGTCCGAGTGG	798	61.4	861	TCATCTTCTTGTCATCCTTCTCATCA	836	60.06
C06G8.2	2586	1227	CTGGCGGAGGAATCTTGACA	1246	59.77	1314	ATTGGAATGTACGGAAGAGTTGG	1292	58.07
C06G8.3A	1790	1363	TTCACAAGTCGATTGAAGCATT	1384	56.15	1481	TGATCCAAGTGGTGTCATAAGTG	1459	56.23
C06G8.3B	1354	673	TTCACAAGTCGATTGAAGCATT	694	56.15	791	TGATCCAAGTGGTGTCATAAGTG	769	56.23
C06G8.3C	1298	617	TTCACAAGTCGATTGAAGCATT	638	56.15	735	TGATCCAAGTGGTGTCATAAGTG	713	56.23
C06G8.4	957	654	AGTAGATGTGACGATCAGATCCAGA	678	57.92	772	TTCTACCAAGAATGAAGAATATGCA	748	56.02
C06H2.10	202	58	GCCTATGAATGCGTGTCTGTC	78	56.9	127	ATTCGGATATGAATGGACTCCTC	105	57.12
C06H2.1	931	515	AATTGAGAACAGATTCAAGGACTACA	540	56.42	633	GAGCGATAAGGAAGAACGAGAG	612	56.18
C06H2.2	1511	110	ATTGGTCACGATTCAAGACGA	130	56.72	207	GGCTGTAGATGCAGCTAGAGCA	186	58.52
C06H2.3	1789	162	TGTCGGATGTGTTCGCCTTC	181	60.61	281	ATCAACGCCTCTCGGATGAG	262	58.83
C06H2.4	1362	1170	GCGGTTCTTACATCTTGATATTAGG	1194	56.42	1242	AATTGAAGCGACCAGTGCAA	1223	57.96
C06H2.5A	633	11	ACGTTCCATCTCGAAGAATGAGTC	34	59.61	129	TGTCAACAGCTGCACTTGGTGT	108	60.36
C06H2.5B	849	31	GACGTTCGAGCCAGAAGGAG	50	58.61	132	TGGTGATGGTGGAGGTAGTGC	112	59.42
C06H2.6A	645	28	CGAAGAGCTTATGCTTACCTATGAG	52	56.89	143	GCCTGAATCTAGAATTATCCAATGTC	118	57.47
C06H2.7A	1235	299	GCCAGAAGTTCATGTATTCCTCA	321	57	381	CGCCTCTCCATTGTCTGTGA	362	58.39
C06H2.7B	1299	363	GCCAGAAGTTCATGTATTCCTCA	385	57	445	CGCCTCTCCATTGTCTGTGA	426	58.39
C06H5.1.1	1230	11	AGCAGTTCAGCATCAATGGAC	31	56.47	84	ATTCGCAGTGCTCGTGAGTC	65	57.64
C06H5.1.2	1248	29	AGCAGTTCAGCATCAATGGAC	49	56.47	102	ATTCGCAGTGCTCGTGAGTC	83	57.64
C06H5.12	201	70	GGCTTCTGCCAGAACATCCA	89	59.77	159	ACCTCGAGCAGCTCCAGTGG	140	61.46
C06H5.14	201	44	TACTCATCGCCTGTGTTGCA	63	57.44	127	CTCCTGTTGCGTGTCCGATA	108	58.32
C06H5.2	1185	910	CCAAGAGGTGATATGATCAAGCT	932	56.16	1015	TAACGAGCAGTGTCGCATCA	996	57.6
C06H5.6A	1779	1356	CGAGGCAACACCAACGACAA	1375	61.61	1472	GCGTCCTGGTTGATTGCTGT	1453	59.7
C06H5.6B	1506	1083	CGAGGCAACACCAACGACAA	1102	61.61	1199	GCGTCCTGGTTGATTGCTGT	1180	59.7
C06H5.7	1358	296	TGTGCTGACTTGGCATGACAT	316	58.74	399	CGGATAAGGAACAATAGGACACC	377	57.6
C06H5.8A	1083	259	AGAGATGAGATGAAGGCCACTG	280	57.09	377	ACGTCAGCACTGTGTCTGGATA	356	56.94
C07A12.10	215	44	GGCTACCAAGACCTCCACTACTTG	67	59.22	140	GCGACGACCTTCTTGTCTCC	121	58.47
C07A12.11	202	17	CCTTGTTCGATCGGTTAGACA	37	56.44	130	TCTTCTTCGTTCCTCAAGCAA	110	56.44
C07A12.14	284	73	GTCCAATCGCTGCTATGTATGCT	95	59.28	154	CGGCTGACACCAACCAGGTA	135	60.51
C07A12.15	273	58	TACTCCAACTTCCTCCTTACTGTCTT	83	57	164	ATCAGCGTGTCTCCGTTACC	145	56.33
C07A12.16	139	37	CAAGCAGTAGTGCAAGAACGAG	58	56.64	137	CCGTCGCTCACTATCTCTATTCTG	114	58.25
C07A12.17	216	44	AAGACAGTAAGGAGGAAGTTGGAGTA	69	57	131	TTGTTGTTGCTCTCGGCATC	112	58.45
C07A12.18A	426	155	TTGGATGCGTGAAGATTGCTG	175	60.72	259	GAATTGCACAACCTCGTATCATTG	236	59.39
C07A12.18B	398	140	TAACTTCCACTCTACTCAACAGCATT	165	56.63	255	TCACACATATCTACGCCACCA	235	56.14
C07A12.1A	1750	764	TATTGATGTGGAAGGCGATGA	784	57.64	860	AACCGTTGGAGAAGGCTGAT	841	57.33
C07A12.1B	1226	771	TATTGATGTGGAAGGCGATGA	791	57.64	867	AACCGTTGGAGAAGGCTGAT	848	57.33
C07A12.1C	1040	585	TATTGATGTGGAAGGCGATGA	605	57.64	681	AACCGTTGGAGAAGGCTGAT	662	57.33
C07A12.2	204	23	TTGTTGCTCTCCTTGTCATCG	43	57.55	124	CCATGAGACTGCGGAAGACT	105	56.5
C07A12.3A	1905	1500	GTCAGGAATCGGAACACAATACACA	1524	60.93	1590	GAACGGAGCATACGGCAGGT	1571	60.97
C07A12.3B	1744	1339	GTCAGGAATCGGAACACAATACACA	1363	60.93	1429	GAACGGAGCATACGGCAGGT	1410	60.97
C07A12.4A.1	1866	500	GATGTTGTTGTCATTGGATACTTCA	524	56.76	617	TTACAGCGTCTTCGGTGGAG	598	57.57
C07A12.4A.2	1762	500	GATGTTGTTGTCATTGGATACTTCA	524	56.76	617	TTACAGCGTCTTCGGTGGAG	598	57.57
C07A12.4B.1	1698	527	GACACCACCTCCGATGATGC	546	59.91	629	TCTCTCCTCCGAAGATGACTGAG	607	58.68
C07A12.4B.2	1594	527	GACACCACCTCCGATGATGC	546	59.91	629	TCTCTCCTCCGAAGATGACTGAG	607	58.68
C07A12.4C.1	1500	491	GAGTCTGCCGATGTTGTTGTC	511	56.83	605	CGTCCTTCTTGAGTCCGAAG	586	56.18
C07A12.4C.2	1396	491	GAGTCTGCCGATGTTGTTGTC	511	56.83	605	CGTCCTTCTTGAGTCCGAAG	586	56.18
C07A12.5A	2505	29	AACTTGAGGAGTTGAAGAATGAACA	53	57.23	106	CACGGTAGAAGCACTGTCCAC	86	56.93
C07A12.5B	2322	29	AACTTGAGGAGTTGAAGAATGAACA	53	57.23	106	CACGGTAGAAGCACTGTCCAC	86	56.93
C07A12.7A.1	1471	648	AGCAACAACAACCACAGCAAGG	669	61.05	739	TGCGGAGATTGGCTCTTGTC	720	59.92
C07A12.7A.2	1491	668	AGCAACAACAACCACAGCAAGG	689	61.05	759	TGCGGAGATTGGCTCTTGTC	740	59.92
C07A12.7B.1	1364	540	CGGCGGCTGATCTTGATACTC	560	60.67	637	TGCGGAGATTGGCTCTTGTC	618	59.92
C07A12.7B.2	1384	560	CGGCGGCTGATCTTGATACTC	580	60.67	657	TGCGGAGATTGGCTCTTGTC	638	59.92
C07A12.7C	779	172	ATTGCTATCGGACCTCAACG	191	56.39	286	TGAATCATTGACCATAAGAAGTTCA	262	56.56
C07A12.9	187	48	AACGACGCCACAGGAGATGT	67	59.17	151	AAGTGTGATCGACCTTGCGA	132	57.89
C07A4.1	1697	226	CACGAAGCCGAATATGGTTC	245	56.78	309	AAGCAAGGATGTCTGAGGAGTC	288	56.23
C07A4.2	1405	41	TATGTCACTGTCCTTATCACTCGCT	65	58.05	153	TTCTTCTGATTCCTGTGTATTCCTT	129	56.35
C07A4.3	815	6	GTTCTCAGAGTCAACAACGCTCA	28	58.25	122	GCATATAGACCATAACATCGCTTG	99	56.66
C07A4.4	143	30	GACACCTCTCTTCCTCGATGCC	51	61.07	124	CTGCCAACAGTTACCGCCAA	105	60.62
C07A4.9	279	63	TATATTGAGGTGTAGACTATGTCGGAA	89	56.38	173	TGTGGAGTCCGGTCTTAGCT	154	56.05
C07A9.10	765	167	AAGCTGTGATCCGCACCACA	186	61.22	270	CGGTGGACCTGAGATGGTTG	251	59.93
C07A9.11	2201	1021	TTACATCCATACGCCACACACA	1042	58.43	1090	CATCTTCGTCTGATAACTCGCTT	1068	56.5
C07A9.12	964	524	ATTGTTGTGGATATGATTGCTGTT	547	56.31	615	ACTTAGAACGGAGACAATCAGCA	593	56.83
C07A9.13	891	284	TCGGTCATCTGAGAGGAATGC	304	58.82	403	CCTTGGCGTCGTTCTTACAC	384	56.96
C07A9.16	225	27	TTCCATCATTACGGAATGAGAATC	50	58.02	140	CCTGAACGTTGAGTCTTGTTAGG	118	56.75
C07A9.1	991	109	CGGACTCCACTGAACTTCACA	129	57.37	195	TCTGATAGATGATGTTGGACGAAC	172	56.87
C07A9.2.1	982	469	CCACACTAGAACAGTTCGAAGCG	491	59.93	588	CGTATCGTGATCGTTGGTGATG	567	59.84
C07A9.2.2	589	76	CCACACTAGAACAGTTCGAAGCG	98	59.93	195	CGTATCGTGATCGTTGGTGATG	174	59.84
C07A9.3A	3522	1308	CAATCAGGAAGGATGGTGAGAAC	1330	58.56	1402	TTGGCGACTTCATCAGCATT	1383	57.91
C07A9.3B	3408	1308	CAATCAGGAAGGATGGTGAGAAC	1330	58.56	1402	TTGGCGACTTCATCAGCATT	1383	57.91
C07A9.3C	3592	1050	CAATCAGGAAGGATGGTGAGAAC	1072	58.56	1144	TTGGCGACTTCATCAGCATT	1125	57.91
C07A9.3D	3056	956	CAATCAGGAAGGATGGTGAGAAC	978	58.56	1050	TTGGCGACTTCATCAGCATT	1031	57.91
C07A9.4	1836	140	CAGACGATGGAGAGCAATGTAC	161	56.05	235	CACCACCTTCACAGTTATCATCA	213	56.23
C07A9.5	1077	191	ATCATTCGACCTGGACTCATTCG	213	61.14	282	AAGTCGCTCCATTCGGCTTG	263	61.2
C07A9.6	1700	578	CGAACGATTCCATCAACGAT	597	57.08	682	ATCAAGAAGTGACAGATGCCAA	661	56.02
C07A9.7A	1600	600	ATGCACACACAATATACAGCATTG	623	56.39	670	AAGTCCAGTAGCCATCGGTAGA	649	56.64
C07A9.7B	1638	600	ATGCACACACAATATACAGCATTG	623	56.39	670	AAGTCCAGTAGCCATCGGTAGA	649	56.64
C07A9.8	1478	514	TGATGATAGAGCACGACAGATTAGAAG	540	59.03	614	AACGACGACGAACTCCAACA	595	57.79
C07A9.9	944	361	CAATGCTTCCGCAATATATCTTC	383	56.7	434	CAGTTCTCGTCGTGTCCTTCA	414	57.53
C07B5.3	509	185	CGTGCGTATGCTGCAAGAAG	204	59.22	272	TCGCTTCTCTCTCCAGGCAT	253	58.71
C07B5.4A	1807	29	CAGTGTGTTGAAGAAGTGGAAGTAG	53	56.05	136	GCAGGTGGTATTGCTGACAAG	116	56.97
C07B5.4B.1	1637	750	GTGAAGAGGCAACTATTCATAATCTTAG	777	56.4	837	AGACGGCAGATAATGTGACCA	817	56.75
C07B5.4B.2	1638	30	TTCTCAAGTTCGCCATTACTCCAG	53	60.55	138	GCCTACTACTTCCACTTCTTCAACACA	112	60.07
C07B5.5	1350	312	TACTATGACAAGCAGAATGACAAGACC	338	58.84	421	CTGTTGCTCAGAATCTCTTCCAA	399	57.37
C07B5.6	666	223	CAATCGGTAATGGAAGCATCTCA	245	59.92	304	CGCCGTCGATATAATATCCGTAT	282	58.04
C07B5.9	204	34	TCACATGAAGAGGACTCGCA	53	56.45	140	TCAATACAATACCACCAATGTGC	118	56.14
C07C7.1.1	676	24	CGCATACTACCAACTTGCCA	43	56.01	140	AATGATGTGGATGGAGGTGTTAG	118	56.6
C07C7.1.2	427	24	CGCATACTACCAACTTGCCA	43	56.01	140	AATGATGTGGATGGAGGTGTTAG	118	56.6
C07D10.1	1125	73	AATCAGTGGACGCTGCTACG	92	57.59	189	CCATCATTAGAGAGCAAGGAGTG	167	56.77
C07D10.2A.1	1719	220	TTCCGAATACGATTACATCCACA	242	58	310	TTGTAGTAGTCGCCTGATTGGTAA	287	56.79
C07D10.2A.2	1909	410	TTCCGAATACGATTACATCCACA	432	58	500	TTGTAGTAGTCGCCTGATTGGTAA	477	56.79
C07D10.2B.1	1740	241	TTCCGAATACGATTACATCCACA	263	58	331	TTGTAGTAGTCGCCTGATTGGTAA	308	56.79
C07D10.2B.2	1930	431	TTCCGAATACGATTACATCCACA	453	58	521	TTGTAGTAGTCGCCTGATTGGTAA	498	56.79
C07D10.3	1107	267	AGTGTTCTACTACGCATCATTAGCAAG	293	58.31	371	GAGAGGAAGTATGAAGCACAGCA	349	57.39
C07D10.4	1330	477	CGATAATGGATGTATGGAATATGC	500	56.25	590	TGCCAGATAATATCAATGAAGTTGTC	565	57.42
C07D10.5.1	1324	982	TTGACGATCATGTTCCAGGA	1001	56	1074	TGAGATACTTCAGGACAGCCAA	1053	56.18
C07D10.5.2	1447	1105	TTGACGATCATGTTCCAGGA	1124	56	1197	TGAGATACTTCAGGACAGCCAA	1176	56.18
C07D8.5	405	25	GATCAAGCTGGACGATCCTCA	45	58.82	111	CGACTTCAACAAGATTGGTGTCA	89	58.74
C07D8.6	1124	615	CTCGGTCACTTCCTACGCCACT	636	61.48	721	GGTCTTGAAGGTCGGATGGAG	701	59.51
C07E3.13	137	49	TGGCATCAGGTAGACGACGAA	69	60.22	124	AAGTGGTGGCACCAGGCATT	105	61.27
C07E3.1A	2657	2057	TGAAGTGAAGCGTTGGTATGGA	2078	59.21	2161	CCTATTGCGATCATTGAGCGA	2141	59.77
C07E3.1B	382	87	TCAGAATAAGGATCAGGCGACA	108	58.4	159	CTTGTTCATCGTCATCATCGTC	138	56.74
C07E3.2	2303	1370	CCACTCCGTCTTCATTGTTGTC	1391	58.16	1489	CGACTTCAACTCACGAGCCAA	1469	60
C07E3.3A	1290	959	AGAGCCAGTCAAGATTCCATCAGAG	983	61.02	1030	TTCCGTGTCGTCCTCGTTGA	1011	61.19
C07E3.3B	3702	3371	AGAGCCAGTCAAGATTCCATCAGAG	3395	61.02	3442	TTCCGTGTCGTCCTCGTTGA	3423	61.19
C07E3.4	1690	147	GAAGGCGGCAATCACGAATC	166	61.42	239	CGAGAATGACTTCTACTGGTTGTCG	215	60.15
C07E3.5	1236	54	AATACTCGAACACGCTTAACCAG	76	56.42	163	ACTTCCAGGATACTCTTCAGATTGTAG	137	56.6
C07E3.6	1169	529	GGAGGAAGTAGTGATGATGGAGCA	552	60.43	648	CGGTTGAGAAGTGATGAAGTTGG	626	59.62
C07E3.8	1070	203	ATGTGACGATGATTATGTGTGTAAGTTC	230	58.43	322	CGGACAATAACACCAACCACA	302	57.85
C07E3.9	598	55	GCACCAATCCGAGACTGAAGG	75	60.58	165	CACCGATTCCACACCAGCAT	146	60.35
C07F11.1	4082	2856	TGACGAACGATACGACAGTGCT	2877	59.4	2968	TGGAACACAGATTGTTGAGTTGTAGT	2943	57.88
C07F11.2	1576	755	TGAAGGAGGATGATGGTGGA	774	57.43	873	TTCACAGCAGCTAACGAGGAT	853	56.35
C07G1.1	3048	2169	AATATCTTGTATCTCACAGAATGGAATG	2196	57.06	2282	CCTCCGACAACTCTGGCAAT	2263	58.73
C07G1.3A	2241	328	CGAGGAGGTACTGCTGGTAGAC	349	56.74	411	ACTGTGTGTTCGTGGTGGTG	392	56.36
C07G1.3B	2425	265	CGAGGAGGTACTGCTGGTAGAC	286	56.74	348	ACTGTGTGTTCGTGGTGGTG	329	56.36
C07G1.3C.1	2463	1809	GTCGGCTGCTGAAGCTGTGA	1828	61.24	1881	CTCATCTCGCAGGTGGCAAC	1862	60.37
C07G1.3C.2	2524	1870	GTCGGCTGCTGAAGCTGTGA	1889	61.24	1942	CTCATCTCGCAGGTGGCAAC	1923	60.37
C07G1.4A	2292	538	GGAATGCCGATAGTTGTCTCTT	559	56.14	616	TTCCTCCATAAGCCTGTGTGA	596	56.88
C07G1.4B	2829	1566	CTCATCACCTCTTCCACCACCA	1587	60.87	1681	CGCTTCCAATCGGAGCAGAT	1662	61.18
C07G1.5.1	2543	36	GGACCAGGCGACAGACAGTA	55	57.32	150	TCTGATTGCTTGGAGTGATGG	130	57.34
C07G1.5.2	2590	83	GGACCAGGCGACAGACAGTA	102	57.32	197	TCTGATTGCTTGGAGTGATGG	177	57.34
C07G1.6	756	345	CGAAGGTGTCAATATGAATGTTGTTGT	371	61.1	444	AGGTGGCGTGTGAGCAGTATG	424	59.77
C07G1.7	666	172	GAAGAAGTGCGTCGTCCAAC	191	56.97	285	ACAAGTTGATCTCATGTTCTGATTG	261	56.14
C07G1.8	491	33	CCAAGCCAACACTATCGGAAC	53	58.18	132	TTCACACAATAACCACATCCATCT	109	57.04
C07G2.1A	1893	949	AATTGCCGCCGCTTATGTTG	968	61.74	1028	CGTATCCGATGGTTGTTGTTGG	1007	60.93
C07G2.1B	617	189	CCACGAAGGAAGACGGACTC	208	58.32	292	AATGAGATCGGCTGGACAATC	272	57.67
C07G2.2A	2155	1343	GAGTTCCAATGAGTGATGAGCA	1364	56.45	1424	TTGAGCATATCTGATCCAGAGTACA	1400	56.76
C07G2.2B	2164	1352	GAGTTCCAATGAGTGATGAGCA	1373	56.45	1433	TTGAGCATATCTGATCCAGAGTACA	1409	56.76
C07G2.2C.1	2281	1469	GAGTTCCAATGAGTGATGAGCA	1490	56.45	1550	TTGAGCATATCTGATCCAGAGTACA	1526	56.76
C07G2.2C.2	2307	1495	GAGTTCCAATGAGTGATGAGCA	1516	56.45	1576	TTGAGCATATCTGATCCAGAGTACA	1552	56.76
C07G2.2D.1	2083	1604	GAGTTCCAATGAGTGATGAGCA	1625	56.45	1685	TTGAGCATATCTGATCCAGAGTACA	1661	56.76
C07G2.2D.2	2015	1536	GAGTTCCAATGAGTGATGAGCA	1557	56.45	1617	TTGAGCATATCTGATCCAGAGTACA	1593	56.76
C07G2.3A.1	1928	97	CAGGAGAACCAGAAGCGTATCAC	119	58.9	190	CGAGAGATGTGCGAAGAGTGTT	169	58.21
C07G2.3A.2	1829	97	CAGGAGAACCAGAAGCGTATCAC	119	58.9	190	CGAGAGATGTGCGAAGAGTGTT	169	58.21
C07G2.3B.1	1564	1163	TATGAAGGAGCAGAAGGTTATCG	1185	56.42	1277	ATCGTCAGGAACACGCACAT	1258	57.61
C07G2.3B.2	1465	1163	TATGAAGGAGCAGAAGGTTATCG	1185	56.42	1277	ATCGTCAGGAACACGCACAT	1258	57.61
C07G2.3B.3	1544	1143	TATGAAGGAGCAGAAGGTTATCG	1165	56.42	1257	ATCGTCAGGAACACGCACAT	1238	57.61
C07G2.3B.4	1476	1075	TATGAAGGAGCAGAAGGTTATCG	1097	56.42	1189	ATCGTCAGGAACACGCACAT	1170	57.61
C07G2.3B.5	1464	1063	TATGAAGGAGCAGAAGGTTATCG	1085	56.42	1177	ATCGTCAGGAACACGCACAT	1158	57.61
C07G3.10	711	163	AAGGATATGTTGCCGCTGGA	182	59.13	250	AGTTGGATAGGAAGCTCACGACT	228	57.25
C07G3.2	646	379	AGATTGTCGGATGATCTTGTTCC	401	58.07	488	CTTCACACCGCTGGTCTGCT	469	60.02
C07G3.4	1029	563	TCTACGAGAGAGCTGATAATGGAA	586	56.18	667	CGAGGACGATTGTGACAGAAG	647	56.99
C07G3.5	1127	477	CGAGCACACCTCAAGATTCATC	498	58.4	547	AGACGTACTCATCCAACTCCAGA	525	56.58
C07G3.6	1044	342	TTATCGGTGGCTTGTGGTGA	361	58.57	445	TCCAGACCAGTGCGTACCAA	426	58.73
C07G3.8A.1	1411	543	TGAGGAAGCATTGTGGTGAA	562	56.25	658	GTATACTGGTGTTGGAGCAGGTT	636	56.03
C07G3.8A.2	1410	542	TGAGGAAGCATTGTGGTGAA	561	56.25	657	GTATACTGGTGTTGGAGCAGGTT	635	56.03
C07G3.8B	1611	707	TGAGGAAGCATTGTGGTGAA	726	56.25	822	GTATACTGGTGTTGGAGCAGGTT	800	56.03
C07G3.9.1	1595	1097	TTATTCTTGAGTCATGGAGGCTTA	1120	56.02	1175	ACATTGGCATGAAGAGTGAGG	1155	56.32
C07G3.9.2	1702	1204	TTATTCTTGAGTCATGGAGGCTTA	1227	56.02	1282	ACATTGGCATGAAGAGTGAGG	1262	56.32
C07H4.1	706	313	AGGAGTTGTCAAGGAGGCTCA	333	57.58	432	GCGTAAGGAAGAACTGATAAGCA	410	56.61
C07H4.2	2934	608	TTGTTGGACTGGCTGCTGGT	627	60.26	698	CGATCCGCACACACTCCTGT	679	60.69
C07H4.3	336	47	CTAGAGGAGTCCGGTAATTGGTG	69	57.85	165	GTATTGTATGCTCATGTCCACACA	142	56.24
C07H6.12	189	64	AGGCGAGAGCAAGAGATGTG	83	56.82	183	GAAGACGCAGACGTACTGATACAC	160	56.78
C07H6.1	2357	1272	ATGAAGAAGGAATCGTTGTGAAG	1294	56.19	1350	TTGAACCATCCATTAGAAGCG	1330	56.5
C07H6.16	153	71	CACATCTCTTGCTCTCGCCTT	91	58.29	146	CGGTACCTGTCGTTCTCACC	127	56.69
C07H6.2	461	241	GCTCGGATTCTGATTCGGAT	260	57.75	320	GCTCTTCGGCTCTTCGTTCT	301	57.5
C07H6.3	4271	4028	CCTGGTTCAGAGAGTTGGAATG	4049	57.39	4141	CCTGATTCGGATGACTTGGC	4122	59.08
C07H6.4	2926	1736	TTGCGAGTGTGTATATGATAGTCTGA	1761	56.81	1821	GAATGTCGTTGATGAGGTAGAGC	1799	56.62
C07H6.5	2205	602	ACTTGTTCTTGACGAGGCTGAC	623	57.2	673	AAGTTGATGAGGCGGTCGAG	654	58.88
C07H6.6	2808	443	AGGCATTGTCTGGCGAGCAT	462	61.64	547	CGTCGTGAGCAAGAAGCATAGC	526	61
C07H6.7.1	1253	311	GGAGGTCCTCAATATCCAATACTCG	335	60.02	397	CAGGTGCTTCCAGTCGTGATG	377	60.27
C07H6.7.2	1312	373	GGAGGTCCTCAATATCCAATACTCG	397	60.02	459	CAGGTGCTTCCAGTCGTGATG	439	60.27
C07H6.8.1	1655	1387	TCAGGAGCAGAGAAGGATAAGAAG	1410	57.16	1504	GAGAATCAGATGGAGAATCAGAATC	1480	56.23
C07H6.8.2	1706	1387	TCAGGAGCAGAGAAGGATAAGAAG	1410	57.16	1504	GAGAATCAGATGGAGAATCAGAATC	1480	56.23
C07H6.8.3	1587	1319	TCAGGAGCAGAGAAGGATAAGAAG	1342	57.16	1436	GAGAATCAGATGGAGAATCAGAATC	1412	56.23
C07H6.9	715	182	AAGGATCTTGGAGTCCTATTGCT	204	56.32	301	GATACACGAACGACTCTGTCTTCA	278	57.17
C08A9.10	569	140	CCTGTATAATCGCCGTAACCG	160	58.15	212	TGTGTTGAATAGAAGTTCACTGGAG	188	56.35
C08A9.12	148	15	ATGAGTGGTTGGTAGTCGTGGT	36	57.05	130	CCTTCAATTCAATGACAAGTGCT	108	57.05
C08A9.1	833	363	TTGGCTAAGGATGGTGGAGA	382	56.8	477	CTTGAACCGCAATAGTGATGTC	456	56.03
C08A9.3A	2155	396	GAAGTCCATCAGAGCCACGA	415	57.39	479	CGCTAGGTGAAGTAACACGGAT	458	57.1
C08A9.3B	2220	461	GAAGTCCATCAGAGCCACGA	480	57.39	544	CGCTAGGTGAAGTAACACGGAT	523	57.1
C08A9.6	1243	505	ATTGACGACGACGATGATGA	524	56.03	624	TGGAACCTCCTCCACTATGG	605	56.08
C08A9.7	1271	667	ACTGAGAATGTGGATAACATGATGG	691	57.96	775	CAATTGAAGCATTGATCGACTG	754	56.99
C08A9.8	1203	906	GCCAGACTCATCAGCAAGAAGC	927	60.11	977	GCTTCCGTGCTCTCCAGTGC	958	61.98
C08A9.9.1	849	640	CCATCGTTACACCATCGGCAT	660	61.44	727	TTCGTGTGGTTGCGTAGCTG	708	59.49
C08A9.9.2	1323	1114	CCATCGTTACACCATCGGCAT	1134	61.44	1201	TTCGTGTGGTTGCGTAGCTG	1182	59.49
C08B11.11	386	251	AAGGATAAGAAGACCGACTCGAA	273	57.26	347	GCACGCACACACACACTCAC	328	58.29
C08B11.1	2790	55	ATTCCGAGACTTGCGAGATTG	75	58.01	149	CATGAGGCGATTACCTTGTGA	129	57.31
C08B11.2	1678	866	CCGATTCATTGTGTGAAGACAGA	888	58.69	981	ACCACCACCAAGGACCATCA	962	59.64
C08B11.3	4372	3237	AAGAGTATTCGTCTAACATCCTGTCTT	3263	56.24	3351	GAGATAGAGCCAGCCAGCAA	3332	56.86
C08B11.4	2573	1775	ATCCACCAGCACCAATACTCA	1795	56.6	1844	ACATCATTCCAATAATCATTCAGTTG	1819	57.17
C08B11.6	1298	796	GGAGTTGAGAGATTCGCCATT	816	56.96	875	GCTTCTGCGACACCACATTG	856	58.88
C08B11.7	1121	798	AAGCCATTGCTGATGAGGATT	818	57.37	878	CGAACGGAGTATAATTGTGACG	857	56.05
C08B11.8	1536	947	TTCTGGTGTGCGTTCTCGTT	966	57.95	1065	CGTAAGAACAATACTAGCAGAGACGGT	1039	59.36
C08B11.9	686	27	GCGAGTGATATGCCTCTTGTC	47	56.12	133	TGACGAGCACTGGTTACAAGG	113	57.49
C08B6.10	956	517	TTGTGTTCGTGAATCTGAACAGA	539	57	630	TGTATTACAGTTGGTTGCCGTCT	608	57.39
C08B6.11	1584	1120	AATCGGATCTGGAGATTACTGATC	1143	56.49	1215	AACTTCCTCGCTCTTCTTGTCA	1194	56.98
C08B6.12	903	652	TCATTGGTGGTGTCGCTGCT	671	61.22	752	GACTGAAGCTCATGTGACTGTTGG	729	59.8
C08B6.13	912	693	TGACGCTGTCTATACATCTCTTCG	716	57.37	812	AAGAAGTTGATGTAATTCGCAGAA	789	56.08
C08B6.1A	1697	559	GCAGATTCAGTATTATTCATGGACA	583	56.14	666	CAGAGTCATCTTATCAGTCATTGGTG	641	57.91
C08B6.1B	1709	559	GCAGATTCAGTATTATTCATGGACA	583	56.14	666	CAGAGTCATCTTATCAGTCATTGGTG	641	57.91
C08B6.2A	697	569	CGAAGGATTGCTTGAGATACTTC	591	56.03	669	GTGTCGTTGAGTGCTGCTTG	650	56.62
C08B6.2B	657	417	TTACAGTCTATGTGGAGAAGCAACTG	442	57.81	509	GATGGACGTTGTGTCGCATT	490	58.02
C08B6.2C	690	417	TTACAGTCTATGTGGAGAAGCAACTG	442	57.81	509	GATGGACGTTGTGTCGCATT	490	58.02
C08B6.2D	722	486	AATGCGACACAACGTCCATC	505	58.02	587	GAAGTATCTCAAGCAATCCTTCG	565	56.03
C08B6.3A.1	1528	566	AATGGCTGTTGCTTGCTGAA	585	58.11	662	GCACTGCTGTATTCATCAATGTG	640	56.95
C08B6.3A.2	1600	638	AATGGCTGTTGCTTGCTGAA	657	58.11	734	GCACTGCTGTATTCATCAATGTG	712	56.95
C08B6.3B	1489	527	AATGGCTGTTGCTTGCTGAA	546	58.11	623	GCACTGCTGTATTCATCAATGTG	601	56.95
C08B6.4A	2041	73	TGCTATGGCACAACTTGCTATC	94	56.74	192	CACCGTTGATTGTTGTATTGATG	170	56.62
C08B6.4B	1695	214	CGATCATCAATACAACAATCAACG	237	58.06	307	CCATAGTCAACAGCCGACACAA	286	59.62
C08B6.5	1446	900	AAGTGGAATTCTTAGTTATGTTGCG	924	56.89	1011	AGTGATACTTGCGATACCAGGAA	989	56.62
C08B6.6	722	534	TGAATGTCCGAGTCATAAGCAG	555	56.61	637	CGGTCCACTCGTGTTCAATG	618	58.57
C08B6.7A	2658	151	AATAATTCTGCTCTTCAATCTTCTGTTC	178	57.87	270	GACGCTCCGATAGACACCTTC	250	57.49
C08B6.7B	2712	2237	ATGGATACGGCTCAGATGCTT	2257	57.39	2337	GGATGTGATATTCGGTGAACG	2317	56.49
C08B6.8A	790	101	AATGACAGGCCTGGACGTTG	120	59.55	213	TTGGCTGATGAATAACAATATCTGG	189	58.15
C08B6.8B.1	776	119	AATGACAGGCCTGGACGTTG	138	59.55	231	TTGGCTGATGAATAACAATATCTGG	207	58.15
C08B6.8B.2	697	42	AATGACAGGCCTGGACGTTG	61	59.55	152	TTGGCTGATGAATAACAATATCTGG	128	58.15
C08B6.9	1240	490	CTACGGATGGATTGGCTACG	509	56.82	583	CGATTCTTCTTCATTCAAGCAAT	561	56.39
C08C3.1A	1519	143	CTTCACAACCAGATGCCAATG	163	57.68	241	CTGTGGATGGAGTTGATGATGT	220	56.01
C08C3.1B	872	160	CTTCACAACCAGATGCCAATG	180	57.68	258	CTGTGGATGGAGTTGATGATGT	237	56.01
C08C3.1C	669	71	CTTCACAACCAGATGCCAATG	91	57.68	169	CTGTGGATGGAGTTGATGATGT	148	56.01
C08C3.2	1140	451	TTCCGATGTGATCCTTGTAGTTG	473	57.73	523	TGAAGAATGAGACGCCAGGA	504	57.96
C08C3.3	1031	119	GCACAACGGCTTCTTCTCAA	138	57.69	235	AGGTGTGATTGTAGAGTTCGTAGGT	211	56.28
C08C3.4A	1089	671	AGTCTATGCTCAGAAGATTCAGAGAAC	697	56.85	790	CGATTGAACAGAGAGGATGCC	770	58.33
C08C3.4B	1053	637	AGTCTATGCTCAGAAGATTCAGAGAAC	663	56.85	756	CGATTGAACAGAGAGGATGCC	736	58.33
C08C3.6	149	13	GGAGTCTCCTCTCACAATATTGTGTCAT	40	60.87	131	AACCTGTCGATGGCGAGAACT	111	59.71
C08D8.1	1354	969	ATGAATCTCCGTTGAAGCCA	988	56.8	1076	GATTGAATATTGTGTCACCAACTCC	1052	57.52
C08D8.2A	1095	7	GAAGAACTCCAGCAACTACGCA	28	58.27	87	CATCGACTCAATTGTGGCAA	68	56.71
C08D8.2B	2521	7	GAAGAACTCCAGCAACTACGCA	28	58.27	87	CATCGACTCAATTGTGGCAA	68	56.71
C08D8.7	267	152	AGCATGCACCGGTACATCATC	172	59.42	242	CGTTCGTTGTGATCGTGTTGT	222	58.14
C08E3.10A	1279	926	GCCTGGCAACATTCACAGAA	945	58.3	1019	TCCTTAGAGCGAATCTCAGCA	999	56.56
C08E3.10B	1274	921	GCCTGGCAACATTCACAGAA	940	58.3	1014	TCCTTAGAGCGAATCTCAGCA	994	56.56
C08E3.1	237	63	CGGTCGGCACAATGATATGC	82	60.83	171	CACATTCCGTGCGTTGTCTG	152	59.73
C08E3.12	723	462	CTTGAGATTCACAGAAGAAGATGC	485	56.09	570	AGATGGATAGGTGGATTCTGGAT	548	56.62
C08E3.13	311	104	CGGTCGGCACAATGATATGC	123	60.83	212	CACATTCCGTGCGTTGTCTG	193	59.73
C08E3.14	768	273	GGATTATGGCGATGGTAGAGG	293	57.14	347	CACACTCCGATTGCTTGGTT	328	57.26
C08E3.15	204	98	GCGATAGGTACCACGGTCGA	117	59.54	204	TCATGCATCAGCTTCGTGCA	185	61.09
C08E3.2	708	242	TGGTTGAAGAGCAGCAGTTG	261	56.22	349	TCTCATCCAATTCGCCATCT	330	56.73
C08E3.3	835	64	TCGCAATCTACAACAAGTGAACA	86	57.13	162	GGCTCCATAATACACGCATAACTG	139	58.63
C08E3.4	947	713	TCGCAAGATTCACAGAAGCAG	733	57.85	818	GCACTGTTGTTCATATAATTACAGCA	793	56.4
C08E3.6	1219	900	TCATCTCGCAACATTCACAGA	920	56.43	971	ACGAAGTGAGCTGATCTGTCG	951	56.74
C08E3.7	1105	54	TCCAATGTCTGCTGCTCTACG	74	57.73	173	GCCAAGATCTCGCTGACCAC	154	59.39
C08E3.8	1296	384	CACCTATAATTCGCGCCACA	403	58.26	466	TGCAAGTTGGTTCTTGACGA	447	56.48
C08E3.9	1179	270	CCAAGTGGACATCGTCGAAT	289	57.04	359	ACAACAAGTGAATCAAGCACAACT	336	56.67
C08E8.11	514	318	CTACACTGGTTATTGTGACAGCCGAT	343	61.36	421	GTCAAGAACACAGTCCACATCAGG	398	59.53
C08E8.3	348	156	AAGGCATTCGGTTATTATTACTGTTG	181	57.85	227	ATTCGTTGTCGCTGGAGCTC	208	59.03
[truncated: 27,936 more rows]
